# Supplementary material for: Dynamic Transcriptome Profiling of Mungbean Genotypes Unveil the Genes Respond to the Infection of Mungbean Yellow Mosaic Virus
Source: Pathogens. 2022 Jan 30;11(2):190. doi: 10.3390/pathogens11020190 (PMC8874377; doi:10.3390/pathogens11020190)
Supplement: Supplementary file 1 [file pathogens-11-00190-s001.zip]

Archive with 5 entries (4 files):
- pathogens-1498080-suppl/
- pathogens-1498080-suppl/1. Table S1 and S2.xls
- pathogens-1498080-suppl/2. Table S3 and S4.xls
- pathogens-1498080-suppl/3. Table S5.xlsx
- pathogens-1498080-suppl/4. Table S6.xls
