# Supplementary material for: Dynamic Transcriptome Profiling of Mungbean Genotypes Unveil the Genes Respond to the Infection of Mungbean Yellow Mosaic Virus
Source: Pathogens. 2022 Jan 30;11(2):190. doi: 10.3390/pathogens11020190 (PMC8874377; doi:10.3390/pathogens11020190)
Supplement: Supplementary file 1 [file pathogens-11-00190-s001.zip › pathogens-1498080-suppl/1. Table S1 and S2.xls]

## Sheet: Table S1_VGGRU-1_Upregulated
Table S1. List of DEGs up regulated in resistant genotype VGGRU-1
S.No	DEGs	Sample_1	Sample_2	Status	FPKM_1	FPKM_2	log2 (fold_change)
1	Vradi0007s00520	Control	Infected	Pass	17.08	105.57	2.62782
2	Vradi0007s00770	Control	Infected	Pass	3.14	25.68	3.03181
3	Vradi0007s01650	Control	Infected	Pass	3.45	25.59	2.89091
4	Vradi0007s01800	Control	Infected	Pass	21.86	100.89	2.20642
5	Vradi0007s01810	Control	Infected	Pass	27.6	134.51	2.28497
6	Vradi0007s01860	Control	Infected	Pass	1.57	67.03	5.41597
7	Vradi0007s02040	Control	Infected	Pass	1.77	69.21	5.28916
8	Vradi0007s02070	Control	Infected	Pass	51.63	484.62	3.23057
9	Vradi0007s02110	Control	Infected	Pass	1.77	15.29	3.11077
10	Vradi0023s00080	Control	Infected	Pass	1.37	18.87	3.78385
11	Vradi0023s00110	Control	Infected	Pass	1.17	8.93	2.93215
12	Vradi0023s00280	Control	Infected	Pass	1.77	6.21	1.81084
13	Vradi0023s00660	Control	Infected	Pass	1.77	30.44	4.10415
14	Vradi0023s00730	Control	Infected	Pass	24.02	129.64	2.4322
15	Vradi0043s00060	Control	Infected	Pass	3.51	22.01	2.64862
16	Vradi0043s00080	Control	Infected	Pass	1.77	17.4	3.29727
17	Vradi0048s00090	Control	Infected	Pass	1.77	12.85	2.85995
18	Vradi0048s00190	Control	Infected	Pass	3.26	24.92	2.93436
19	Vradi0048s00280	Control	Infected	Pass	8.22	157	4.25548
20	Vradi0048s00340	Control	Infected	Pass	1.77	9.35	2.40122
21	Vradi0048s00610	Control	Infected	Pass	2.39	27.48	3.5233
22	Vradi0048s00620	Control	Infected	Pass	9.9	64.52	2.70425
23	Vradi0051s00460	Control	Infected	Pass	1.56	17.54	3.49103
24	Vradi0073s00050	Control	Infected	Pass	1.35	13.94	3.3682
25	Vradi0073s00060	Control	Infected	Pass	4.37	145.19	5.05417
26	Vradi0073s00130	Control	Infected	Pass	3.05	53.72	4.13858
27	Vradi0073s00360	Control	Infected	Pass	1.77	16.59	3.22849
28	Vradi0083s00140	Control	Infected	Pass	1.37	5.39	1.97611
29	Vradi0083s00300	Control	Infected	Pass	6.6	44.04	2.73828
30	Vradi0083s00440	Control	Infected	Pass	2.79	21.98	2.97785
31	Vradi0083s00550	Control	Infected	Pass	1.77	18.56	3.39038
32	Vradi0083s01040	Control	Infected	Pass	1.17	28.47	4.60486
33	Vradi0086s00110	Control	Infected	Pass	1.77	23.62	3.73819
34	Vradi0086s00410	Control	Infected	Pass	1.77	28.63	4.01571
35	Vradi0091s00050	Control	Infected	Pass	3	18.22	2.60249
36	Vradi0091s00130	Control	Infected	Pass	4.55	46.43	3.35112
37	Vradi0091s00140	Control	Infected	Pass	1.67	27.23	4.02728
38	Vradi0100s00090	Control	Infected	Pass	20.22	109.15	2.43246
39	Vradi0108s00050	Control	Infected	Pass	28.66	126.45	2.14146
40	Vradi0122s00090	Control	Infected	Pass	1.77	115.09	6.02287
41	Vradi0129s00220	Control	Infected	Pass	4.62	22.39	2.27689
42	Vradi0131s00060	Control	Infected	Pass	1.77	18.07	3.35178
43	Vradi0131s00150	Control	Infected	Pass	17.28	112.16	2.69838
44	Vradi0134s00390	Control	Infected	Pass	1.77	234.54	7.04994
45	Vradi0137s00160	Control	Infected	Pass	4	58.18	3.86245
46	Vradi0147s00060	Control	Infected	Pass	1.77	10.85	2.61587
47	Vradi0149s00250	Control	Infected	Pass	1.85	48.06	4.69924
48	Vradi0153s00030	Control	Infected	Pass	1.77	42.63	4.59005
49	Vradi0153s00260	Control	Infected	Pass	1.27	1.77	0.478921
50	Vradi0153s00340	Control	Infected	Pass	37.54	158.85	2.08116
51	Vradi0153s00500	Control	Infected	Pass	1.77	90.57	5.67721
52	Vradi0154s00040	Control	Infected	Pass	18.23	99.48	2.44809
53	Vradi0155s00020	Control	Infected	Pass	4.21	27.2	2.69171
54	Vradi0158s00480	Control	Infected	Pass	6.94	33.56	2.27374
55	Vradi0161s00070	Control	Infected	Pass	1.77	22.98	3.69856
56	Vradi0161s00420	Control	Infected	Pass	5	34.19	2.77357
57	Vradi0161s00520	Control	Infected	Pass	7.08	487.04	6.10415
58	Vradi0171s00010	Control	Infected	Pass	1.27	10.49	3.04611
59	Vradi0183s00230	Control	Infected	Pass	11.47	102.99	3.16657
60	Vradi0183s00250	Control	Infected	Pass	5.9	34.2	2.53521
61	Vradi01g00620	Control	Infected	Pass	11.49	60.63	2.39965
62	Vradi01g00840	Control	Infected	Pass	12.4	199.63	4.00892
63	Vradi01g01010	Control	Infected	Pass	3.22	45.83	3.83116
64	Vradi01g01020	Control	Infected	Pass	16.9	110.17	2.70464
65	Vradi01g02430	Control	Infected	Pass	41.29	258.01	2.64356
66	Vradi01g02510	Control	Infected	Pass	2.27	31.03	3.7729
67	Vradi01g03320	Control	Infected	Pass	1.16	30.89	4.73494
68	Vradi01g03580	Control	Infected	Pass	1.77	9.47	2.41962
69	Vradi01g03970	Control	Infected	Pass	1.77	102.47	5.85531
70	Vradi01g04040	Control	Infected	Pass	18.09	109.3	2.59503
71	Vradi01g04080	Control	Infected	Pass	6.39	52.87	3.04856
72	Vradi01g04410	Control	Infected	Pass	2.57	52.69	4.35769
73	Vradi01g04470	Control	Infected	Pass	3.57	61.62	4.1094
74	Vradi01g04500	Control	Infected	Pass	14.07	137.54	3.28916
75	Vradi01g04570	Control	Infected	Pass	8.75	64.97	2.89242
76	Vradi01g04820	Control	Infected	Pass	1.27	233.42	7.52196
77	Vradi01g05340	Control	Infected	Pass	1.06	20.17	4.25007
78	Vradi01g05710	Control	Infected	Pass	26.5	784.94	4.88852
79	Vradi01g05740	Control	Infected	Pass	1.77	8.98	2.34297
80	Vradi01g05950	Control	Infected	Pass	1.77	6.33	1.83846
81	Vradi01g06050	Control	Infected	Pass	3.45	34.47	3.32067
82	Vradi01g06190	Control	Infected	Pass	1.36	10.18	2.90406
83	Vradi01g06450	Control	Infected	Pass	10.18	118.09	3.53608
84	Vradi01g06500	Control	Infected	Pass	8.62	77.57	3.16974
85	Vradi01g06610	Control	Infected	Pass	1.17	24.1	4.36445
86	Vradi01g06910	Control	Infected	Pass	3.28	26.85	3.03315
87	Vradi01g07010	Control	Infected	Pass	16.75	87.26	2.38116
88	Vradi01g08020	Control	Infected	Pass	1.77	708.45	8.64477
89	Vradi01g08130	Control	Infected	Pass	2.29	35.4	3.95033
90	Vradi01g08190	Control	Infected	Pass	5.06	30.31	2.58258
91	Vradi01g08610	Control	Infected	Pass	765.71	3081.59	2.0088
92	Vradi01g08620	Control	Infected	Pass	665.71	2081.59	1.64472
93	Vradi01g08720	Control	Infected	Pass	377.47	1520.32	2.00994
94	Vradi01g08800	Control	Infected	Pass	12.27	97.84	2.99529
95	Vradi01g08930	Control	Infected	Pass	1.37	23.68	4.11142
96	Vradi01g09040	Control	Infected	Pass	2.53	15.36	2.60197
97	Vradi01g10220	Control	Infected	Pass	1.77	15.51	3.13138
98	Vradi01g10390	Control	Infected	Pass	11.32	124.99	3.46487
99	Vradi01g10800	Control	Infected	Pass	7.07	54.47	2.94568
100	Vradi01g11510	Control	Infected	Pass	1.77	11.74	2.72961
101	Vradi01g11560	Control	Infected	Pass	1.17	12.93	3.46614
102	Vradi01g11670	Control	Infected	Pass	1.67	36.72	4.45865
103	Vradi01g11760	Control	Infected	Pass	2.46	191.71	6.28412
104	Vradi01g11770	Control	Infected	Pass	2.11	228.26	6.75729
105	Vradi01g12310	Control	Infected	Pass	1.77	16.19	3.19328
106	Vradi01g13000	Control	Infected	Pass	0.84	16.01	4.25244
107	Vradi01g13150	Control	Infected	Pass	1.77	2.7	0.60921
108	Vradi01g13180	Control	Infected	Pass	1.17	10.01	3.09686
109	Vradi01g13640	Control	Infected	Pass	1.08	41.24	5.25494
110	Vradi01g14660	Control	Infected	Pass	1.77	20.37	3.52462
111	Vradi01g14760	Control	Infected	Pass	10.48	61.42	2.55107
112	Vradi0201s00110	Control	Infected	Pass	1.77	6.15	1.79684
113	Vradi0207s00030	Control	Infected	Pass	3.66	23.97	2.71131
114	Vradi0208s00110	Control	Infected	Pass	1.19	86.49	6.1835
115	Vradi0215s00210	Control	Infected	Pass	1.67	12.58	2.91321
116	Vradi0215s00360	Control	Infected	Pass	264.18	1094.06	2.0501
117	Vradi0216s00010	Control	Infected	Pass	1.77	12.23	2.7886
118	Vradi0233s00080	Control	Infected	Pass	26.32	143.16	2.4434
119	Vradi0234s00020	Control	Infected	Pass	15.8	136.52	3.11112
120	Vradi0234s00210	Control	Infected	Pass	1.77	7.83	2.14526
121	Vradi0235s00020	Control	Infected	Pass	236.7	897.37	1.92264
122	Vradi0252s00050	Control	Infected	Pass	11.52	58.02	2.33241
123	Vradi0252s00060	Control	Infected	Pass	1.77	7.19	2.02224
124	Vradi0252s00080	Control	Infected	Pass	1.17	6.46	2.46503
125	Vradi0253s00080	Control	Infected	Pass	1.67	22.07	3.72417
126	Vradi0253s00140	Control	Infected	Pass	1.51	16.62	3.4603
127	Vradi0258s00030	Control	Infected	Pass	18.11	182.76	3.33509
128	Vradi0259s00060	Control	Infected	Pass	1.77	307.09	7.43877
129	Vradi0259s00120	Control	Infected	Pass	7.75	113.61	3.87375
130	Vradi0259s00150	Control	Infected	Pass	1.77	369.06	7.70396
131	Vradi0264s00210	Control	Infected	Pass	1.77	7.21	2.02625
132	Vradi0267s00090	Control	Infected	Pass	4.32	37.97	3.13576
133	Vradi0268s00010	Control	Infected	Pass	1.77	234.4	7.04908
134	Vradi0268s00100	Control	Infected	Pass	7.22	77.57	3.42543
135	Vradi0271s00050	Control	Infected	Pass	1.77	10.68	2.59309
136	Vradi0273s00010	Control	Infected	Pass	6.51	34.22	2.39411
137	Vradi0275s00130	Control	Infected	Pass	1.77	30.5	4.10699
138	Vradi0282s00010	Control	Infected	Pass	20.57	955.75	5.53802
139	Vradi0283s00060	Control	Infected	Pass	1.67	77.57	5.53758
140	Vradi0285s00030	Control	Infected	Pass	17.04	67.96	1.99576
141	Vradi0290s00020	Control	Infected	Pass	1.44	7.55	2.39041
142	Vradi0292s00010	Control	Infected	Pass	1.77	25.42	3.84414
143	Vradi0293s00110	Control	Infected	Pass	9.6	99.54	3.37417
144	Vradi02g02750	Control	Infected	Pass	44.68	178.97	2.00202
145	Vradi02g03010	Control	Infected	Pass	1.07	21.23	4.31042
146	Vradi02g03240	Control	Infected	Pass	28.49	166.29	2.54517
147	Vradi02g03310	Control	Infected	Pass	1.16	12.64	3.4458
148	Vradi02g03750	Control	Infected	Pass	3.6	21.28	2.56343
149	Vradi02g04230	Control	Infected	Pass	1.67	24.22	3.85828
150	Vradi02g04260	Control	Infected	Pass	45.48	131.58	1.53264
151	Vradi02g04300	Control	Infected	Pass	1.67	40.79	4.6103
152	Vradi02g04410	Control	Infected	Pass	1.39	21.53	3.95319
153	Vradi02g04560	Control	Infected	Pass	5.64	48.72	3.11075
154	Vradi02g04860	Control	Infected	Pass	1.77	25.19	3.83103
155	Vradi02g06800	Control	Infected	Pass	14.43	42.06	1.54338
156	Vradi02g06860	Control	Infected	Pass	3.78	56.68	3.90638
157	Vradi02g08090	Control	Infected	Pass	1.9	23.34	3.61873
158	Vradi02g08100	Control	Infected	Pass	2.18	83.27	5.2554
159	Vradi02g08360	Control	Infected	Pass	14.78	76.36	2.36917
160	Vradi02g08480	Control	Infected	Pass	8.66	59.1	2.77072
161	Vradi02g08520	Control	Infected	Pass	1.77	6.5	1.87669
162	Vradi02g08670	Control	Infected	Pass	0.55	21.44	5.28473
163	Vradi02g08700	Control	Infected	Pass	17.75	116.5	2.71444
164	Vradi02g08960	Control	Infected	Pass	1.77	25.07	3.82414
165	Vradi02g09050	Control	Infected	Pass	1.17	65.42	5.80515
166	Vradi02g09070	Control	Infected	Pass	1.77	103.01	5.86289
167	Vradi02g09230	Control	Infected	Pass	1.56	24.49	3.97257
168	Vradi02g09540	Control	Infected	Pass	9.77	63.57	2.70192
169	Vradi02g09600	Control	Infected	Pass	4	29.69	2.89191
170	Vradi02g10390	Control	Infected	Pass	20.54	58.8	1.51738
171	Vradi02g10620	Control	Infected	Pass	6.15	34.82	2.50126
172	Vradi02g10900	Control	Infected	Pass	14.03	265.47	4.24196
173	Vradi02g10990	Control	Infected	Pass	2	18.3	3.19377
174	Vradi02g11170	Control	Infected	Pass	2.17	28.82	3.7313
175	Vradi02g11450	Control	Infected	Pass	2	24.98	3.6427
176	Vradi02g11530	Control	Infected	Pass	4.24	104.08	4.61748
177	Vradi02g11550	Control	Infected	Pass	2.6	31.32	3.5905
178	Vradi02g11560	Control	Infected	Pass	2.55	23.08	3.17807
179	Vradi02g12370	Control	Infected	Pass	1.01	20.72	4.3586
180	Vradi02g12400	Control	Infected	Pass	18.78	111.01	2.56342
181	Vradi02g12410	Control	Infected	Pass	1.17	39.16	5.0648
182	Vradi02g12540	Control	Infected	Pass	13.31	67.35	2.33917
183	Vradi02g12890	Control	Infected	Pass	1.97	79.48	5.33432
184	Vradi02g13040	Control	Infected	Pass	1.8	57.46	4.99649
185	Vradi02g13500	Control	Infected	Pass	2.64	14.5	2.45744
186	Vradi02g14260	Control	Infected	Pass	9.82	53.61	2.44871
187	Vradi0304s00010	Control	Infected	Pass	1.77	5.83	1.71975
188	Vradi0305s00020	Control	Infected	Pass	1.52	217.54	7.16107
189	Vradi0315s00080	Control	Infected	Pass	66.02	277.74	2.07276
190	Vradi0327s00050	Control	Infected	Pass	1.77	11.43	2.691
191	Vradi0338s00060	Control	Infected	Pass	67.23	300.45	2.15995
192	Vradi0350s00030	Control	Infected	Pass	1.77	47.55	4.74762
193	Vradi0351s00070	Control	Infected	Pass	23.16	102.47	2.14549
194	Vradi0366s00010	Control	Infected	Pass	1.86	13.93	2.90482
195	Vradi0368s00070	Control	Infected	Pass	1.77	29.59	4.06329
196	Vradi0372s00010	Control	Infected	Pass	1.17	9.68	3.0485
197	Vradi0372s00020	Control	Infected	Pass	2.31	384.48	7.37887
198	Vradi0373s00090	Control	Infected	Pass	1.37	24.22	4.14395
199	Vradi0374s00030	Control	Infected	Pass	1.77	54.05	4.93247
200	Vradi0377s00050	Control	Infected	Pass	6.26	234.84	5.22937
201	Vradi0387s00030	Control	Infected	Pass	1.69	37.76	4.48176
202	Vradi0399s00020	Control	Infected	Pass	3.9	174.44	5.48311
203	Vradi0399s00070	Control	Infected	Pass	1.77	10.31	2.54222
204	Vradi03g00690	Control	Infected	Pass	1.37	62.05	5.50118
205	Vradi03g00850	Control	Infected	Pass	3.78	18.53	2.2934
206	Vradi03g01360	Control	Infected	Pass	25.95	108.48	2.06362
207	Vradi03g01370	Control	Infected	Pass	10.75	24.93	1.21355
208	Vradi03g03600	Control	Infected	Pass	8.34	43.65	2.38786
209	Vradi03g04240	Control	Infected	Pass	1.27	21.93	4.11001
210	Vradi03g04630	Control	Infected	Pass	26.07	140.31	2.42816
211	Vradi03g06620	Control	Infected	Pass	5.74	49.23	3.10042
212	Vradi03g07090	Control	Infected	Pass	44.98	272.76	2.60028
213	Vradi03g07510	Control	Infected	Pass	5.75	76.7	3.73759
214	Vradi03g07550	Control	Infected	Pass	12.63	67.03	2.40795
215	Vradi03g07680	Control	Infected	Pass	1.77	11.17	2.65781
216	Vradi03g07980	Control	Infected	Pass	6.16	54.2	3.13729
217	Vradi03g08350	Control	Infected	Pass	7.36	41.82	2.50642
218	Vradi03g08890	Control	Infected	Pass	9.47	49.72	2.39239
219	Vradi03g09340	Control	Infected	Pass	9.05	39.2	2.11486
220	Vradi03g09960	Control	Infected	Pass	1.77	5.39	1.60654
221	Vradi0405s00010	Control	Infected	Pass	0.31	4.78	3.94667
222	Vradi0407s00010	Control	Infected	Pass	1.17	15.35	3.71366
223	Vradi0425s00080	Control	Infected	Pass	6.62	78.32	3.56448
224	Vradi0436s00030	Control	Infected	Pass	1.77	12.17	2.78151
225	Vradi0450s00010	Control	Infected	Pass	0.96	3137.56	11.6743
226	Vradi0453s00010	Control	Infected	Pass	2.71	64.02	4.56216
227	Vradi04g00190	Control	Infected	Pass	74.21	642.36	3.1137
228	Vradi04g00510	Control	Infected	Pass	1.94	17.02	3.1331
229	Vradi04g01300	Control	Infected	Pass	5.88	56.84	3.27302
230	Vradi04g01450	Control	Infected	Pass	1.67	8.47	2.34251
231	Vradi04g01950	Control	Infected	Pass	0.66	11.4	4.11042
232	Vradi04g02110	Control	Infected	Pass	1.08	18.6	4.1062
233	Vradi04g03620	Control	Infected	Pass	0.55	9.51	4.11194
234	Vradi04g03700	Control	Infected	Pass	1.57	18.15	3.53113
235	Vradi04g04260	Control	Infected	Pass	1.57	26.41	4.07225
236	Vradi04g04460	Control	Infected	Pass	1.57	105.89	6.07566
237	Vradi04g04700	Control	Infected	Pass	15.92	107.67	2.7577
238	Vradi04g04800	Control	Infected	Pass	0.98	20.51	4.3874
239	Vradi04g04810	Control	Infected	Pass	1.57	9.67	2.62275
240	Vradi04g04900	Control	Infected	Pass	14.26	188.11	3.72153
241	Vradi04g05940	Control	Infected	Pass	1.57	138.68	6.46485
242	Vradi04g06770	Control	Infected	Pass	45.45	187.45	2.04415
243	Vradi04g06840	Control	Infected	Pass	23	202.34	3.13708
244	Vradi04g07010	Control	Infected	Pass	1.57	40.07	4.67369
245	Vradi04g07450	Control	Infected	Pass	101.23	334.23	1.7232
246	Vradi04g08120	Control	Infected	Pass	0.51	13.79	4.75698
247	Vradi04g08410	Control	Infected	Pass	2.22	18.21	3.0361
248	Vradi04g09250	Control	Infected	Pass	39.08	160.79	2.04068
249	Vradi04g09310	Control	Infected	Pass	2.3	36.56	3.99056
250	Vradi04g11060	Control	Infected	Pass	1.57	138.97	6.46787
251	Vradi04g11240	Control	Infected	Pass	11.28	85.9	2.92889
252	Vradi04g11340	Control	Infected	Pass	44.69	198.14	2.1485
253	Vradi0511s00020	Control	Infected	Pass	1.57	6.36	2.01826
254	Vradi05g01110	Control	Infected	Pass	78.9	327.94	2.05533
255	Vradi05g01400	Control	Infected	Pass	1.75	49.77	4.82985
256	Vradi05g02000	Control	Infected	Pass	239.53	1254.13	2.38841
257	Vradi05g02100	Control	Infected	Pass	2.56	41.99	4.03583
258	Vradi05g02400	Control	Infected	Pass	1.67	10.63	2.67022
259	Vradi05g02760	Control	Infected	Pass	2.91	21.17	2.86293
260	Vradi05g02830	Control	Infected	Pass	3.39	20.07	2.56568
261	Vradi05g02980	Control	Infected	Pass	1.57	8.78	2.48346
262	Vradi05g03810	Control	Infected	Pass	14.59	131.01	3.16663
263	Vradi05g04030	Control	Infected	Pass	1.57	28.94	4.20423
264	Vradi05g04660	Control	Infected	Pass	1.57	609.72	8.60124
265	Vradi05g05500	Control	Infected	Pass	1.77	106.86	5.91583
266	Vradi05g05720	Control	Infected	Pass	1.57	16.5	3.39363
267	Vradi05g05750	Control	Infected	Pass	1.77	7.63	2.10793
268	Vradi05g05980	Control	Infected	Pass	1.57	51.71	5.04161
269	Vradi05g06080	Control	Infected	Pass	14.78	107.23	2.85899
270	Vradi05g06560	Control	Infected	Pass	62.13	242.12	1.96236
271	Vradi05g07240	Control	Infected	Pass	5.63	46.12	3.03419
272	Vradi05g08050	Control	Infected	Pass	5.44	113.88	4.38776
273	Vradi05g08060	Control	Infected	Pass	1.77	19.09	3.431
274	Vradi05g08520	Control	Infected	Pass	1.15	39.83	5.11415
275	Vradi05g09460	Control	Infected	Pass	1.77	294.36	7.37769
276	Vradi05g09620	Control	Infected	Pass	1.57	13.37	3.09016
277	Vradi05g09850	Control	Infected	Pass	1.77	14.81	3.06475
278	Vradi05g09900	Control	Infected	Pass	1.57	14.68	3.22502
279	Vradi05g09910	Control	Infected	Pass	1.77	11.02	2.6383
280	Vradi05g09980	Control	Infected	Pass	1.2	30.48	4.66676
281	Vradi05g10060	Control	Infected	Pass	1.77	124.58	6.13718
282	Vradi05g10660	Control	Infected	Pass	3.47	27.35	2.97853
283	Vradi05g10930	Control	Infected	Pass	1.77	10.03	2.5025
284	Vradi05g12370	Control	Infected	Pass	1.77	6.85	1.95235
285	Vradi05g12490	Control	Infected	Pass	1.77	22.34	3.65781
286	Vradi05g12600	Control	Infected	Pass	8.69	92.88	3.41794
287	Vradi05g13600	Control	Infected	Pass	53.91	328.87	2.60889
288	Vradi05g15500	Control	Infected	Pass	3.06	29.73	3.28032
289	Vradi05g16340	Control	Infected	Pass	1.77	58.9	5.05645
290	Vradi05g17660	Control	Infected	Pass	6.47	45.41	2.81117
291	Vradi05g18220	Control	Infected	Pass	1.77	33.97	4.26244
292	Vradi05g18450	Control	Infected	Pass	4.42	27.15	2.61883
293	Vradi05g18690	Control	Infected	Pass	22.51	89.48	1.991
294	Vradi05g19380	Control	Infected	Pass	16.81	134.9	3.0045
295	Vradi05g19680	Control	Infected	Pass	1.37	7.32	2.41767
296	Vradi05g20010	Control	Infected	Pass	1.67	155.13	6.53749
297	Vradi05g20380	Control	Infected	Pass	1.57	57.58	5.19673
298	Vradi05g20450	Control	Infected	Pass	6.24	66.22	3.40765
299	Vradi05g20950	Control	Infected	Pass	5.02	170.27	5.08399
300	Vradi05g21140	Control	Infected	Pass	1.77	31.86	4.16993
301	Vradi05g21340	Control	Infected	Pass	1.72	23.51	3.77279
302	Vradi05g21380	Control	Infected	Pass	1.67	5.81	1.79869
303	Vradi05g21890	Control	Infected	Pass	4.08	288.59	6.14431
304	Vradi05g22460	Control	Infected	Pass	18.44	92.24	2.32255
305	Vradi05g22560	Control	Infected	Pass	4.7	36.92	2.97367
306	Vradi05g23080	Control	Infected	Pass	1.57	14.67	3.22403
307	Vradi05g23290	Control	Infected	Pass	1.77	10.38	2.55199
308	Vradi05g23300	Control	Infected	Pass	1.57	30.95	4.3011
309	Vradi06g00520	Control	Infected	Pass	1.82	27.46	3.91532
310	Vradi06g00790	Control	Infected	Pass	2.23	19.6	3.13574
311	Vradi06g00800	Control	Infected	Pass	2.11	123.53	5.87147
312	Vradi06g01030	Control	Infected	Pass	1.57	28.86	4.20023
313	Vradi06g02340	Control	Infected	Pass	1.91	31.2	4.0299
314	Vradi06g02370	Control	Infected	Pass	0.78	9.57	3.61697
315	Vradi06g02400	Control	Infected	Pass	13.34	230.54	4.11119
316	Vradi06g02520	Control	Infected	Pass	11.88	282.06	4.5694
317	Vradi06g03300	Control	Infected	Pass	1.57	128.94	6.35979
318	Vradi06g04140	Control	Infected	Pass	1.26	34.35	4.76881
319	Vradi06g04190	Control	Infected	Pass	9.68	99.83	3.36639
320	Vradi06g04460	Control	Infected	Pass	32.95	565.01	4.09993
321	Vradi06g04720	Control	Infected	Pass	6.99	36.88	2.39947
322	Vradi06g05770	Control	Infected	Pass	1.57	20.17	3.68337
323	Vradi06g05870	Control	Infected	Pass	32.21	452.26	3.81157
324	Vradi06g06520	Control	Infected	Pass	16.94	78.44	2.21116
325	Vradi06g08660	Control	Infected	Pass	1.57	63.84	5.34562
326	Vradi06g09360	Control	Infected	Pass	6.81	211.89	4.95952
327	Vradi06g09370	Control	Infected	Pass	1.73	79.66	5.52501
328	Vradi06g10230	Control	Infected	Pass	1.77	13.25	2.90417
329	Vradi06g10270	Control	Infected	Pass	7.28	57.42	2.97954
330	Vradi06g10620	Control	Infected	Pass	2.77	69.6	4.65113
331	Vradi06g11500	Control	Infected	Pass	20.5	89.78	2.13077
332	Vradi06g12380	Control	Infected	Pass	1.57	7.01	2.15865
333	Vradi06g12440	Control	Infected	Pass	4.4	33.03	2.9082
334	Vradi06g12780	Control	Infected	Pass	1.77	41.65	4.5565
335	Vradi06g13520	Control	Infected	Pass	3	88.81	4.88769
336	Vradi06g13560	Control	Infected	Pass	10.49	111.46	3.40944
337	Vradi06g13970	Control	Infected	Pass	1.77	8.4	2.24664
338	Vradi06g14190	Control	Infected	Pass	1.97	69.95	5.15006
339	Vradi06g14200	Control	Infected	Pass	7.02	42.89	2.6111
340	Vradi06g14260	Control	Infected	Pass	1.92	28.01	3.86676
341	Vradi06g14520	Control	Infected	Pass	29.76	197.82	2.73274
342	Vradi06g14760	Control	Infected	Pass	2.71	65.26	4.58983
343	Vradi06g15160	Control	Infected	Pass	1.77	114.31	6.01306
344	Vradi06g15950	Control	Infected	Pass	20.67	200.58	3.27857
345	Vradi06g16390	Control	Infected	Pass	1.77	35.37	4.3207
346	Vradi06g16910	Control	Infected	Pass	60.19	260.73	2.11496
347	Vradi06g16920	Control	Infected	Pass	20.78	202.27	3.28301
348	Vradi0779s00010	Control	Infected	Pass	37.51	246.3	2.71507
349	Vradi07g00410	Control	Infected	Pass	1.57	10.17	2.69548
350	Vradi07g01160	Control	Infected	Pass	1.77	13.04	2.88112
351	Vradi07g01770	Control	Infected	Pass	2.11	110.47	5.71027
352	Vradi07g02100	Control	Infected	Pass	10.68	138.31	3.69492
353	Vradi07g02110	Control	Infected	Pass	1.77	11.27	2.67067
354	Vradi07g02700	Control	Infected	Pass	1.57	26.76	4.09124
355	Vradi07g03330	Control	Infected	Pass	6.9	146.97	4.41278
356	Vradi07g03980	Control	Infected	Pass	1.77	14.3	3.01419
357	Vradi07g04150	Control	Infected	Pass	17.95	82.96	2.20843
358	Vradi07g04180	Control	Infected	Pass	1.5	19.05	3.66676
359	Vradi07g04290	Control	Infected	Pass	1.57	213.05	7.08428
360	Vradi07g04330	Control	Infected	Pass	3.95	26.71	2.75746
361	Vradi07g04540	Control	Infected	Pass	20.36	222.19	3.44798
362	Vradi07g04950	Control	Infected	Pass	1.78	18.99	3.41529
363	Vradi07g05030	Control	Infected	Pass	16.81	132.19	2.97522
364	Vradi07g05710	Control	Infected	Pass	1.67	9.93	2.57195
365	Vradi07g05950	Control	Infected	Pass	1.57	14.63	3.22009
366	Vradi07g06180	Control	Infected	Pass	1.77	825.56	8.86548
367	Vradi07g06460	Control	Infected	Pass	38.94	236.6	2.60313
368	Vradi07g06580	Control	Infected	Pass	4.02	75.37	4.22872
369	Vradi07g08390	Control	Infected	Pass	7.45	49.45	2.73066
370	Vradi07g09290	Control	Infected	Pass	29.49	360.43	3.61142
371	Vradi07g10010	Control	Infected	Pass	1.77	30.34	4.0994
372	Vradi07g10120	Control	Infected	Pass	1.57	19.62	3.64349
373	Vradi07g10230	Control	Infected	Pass	9.69	85.5	3.14136
374	Vradi07g10590	Control	Infected	Pass	111.72	427.18	1.93496
375	Vradi07g11930	Control	Infected	Pass	1.77	29.77	4.07204
376	Vradi07g13290	Control	Infected	Pass	1.77	61.3	5.11407
377	Vradi07g13300	Control	Infected	Pass	1.88	49.71	4.72473
378	Vradi07g13380	Control	Infected	Pass	1.57	8.35	2.41101
379	Vradi07g13590	Control	Infected	Pass	14.05	76.22	2.4396
380	Vradi07g13640	Control	Infected	Pass	1.77	11.31	2.67578
381	Vradi07g13840	Control	Infected	Pass	6.93	187.93	4.7612
382	Vradi07g13940	Control	Infected	Pass	5.57	44.32	2.99221
383	Vradi07g14580	Control	Infected	Pass	65.09	294.87	2.17957
384	Vradi07g15650	Control	Infected	Pass	2.81	27.28	3.2792
385	Vradi07g15950	Control	Infected	Pass	1.47	5.48	1.89836
386	Vradi07g16010	Control	Infected	Pass	1.57	6.6	2.0717
387	Vradi07g17480	Control	Infected	Pass	1.47	12.38	3.07412
388	Vradi07g17880	Control	Infected	Pass	11.76	64.19	2.44846
389	Vradi07g18520	Control	Infected	Pass	1.57	9.19	2.5493
390	Vradi07g18890	Control	Infected	Pass	7.56	49.09	2.69897
391	Vradi07g19510	Control	Infected	Pass	6.53	46.24	2.82399
392	Vradi07g19850	Control	Infected	Pass	7.31	57.62	2.97863
393	Vradi07g19870	Control	Infected	Pass	1.25	67.68	5.75873
394	Vradi07g20510	Control	Infected	Pass	7.76	36.19	2.22146
395	Vradi07g20730	Control	Infected	Pass	1.47	16.7	3.50596
396	Vradi07g21170	Control	Infected	Pass	1.47	15.12	3.36257
397	Vradi07g21200	Control	Infected	Pass	1.57	9.03	2.52396
398	Vradi07g21580	Control	Infected	Pass	5.17	41.37	3.00035
399	Vradi07g21850	Control	Infected	Pass	43.03	168.18	1.96659
400	Vradi07g21960	Control	Infected	Pass	120.94	523.85	2.11486
401	Vradi07g22520	Control	Infected	Pass	2.68	29.91	3.48032
402	Vradi07g22940	Control	Infected	Pass	1.47	33.64	4.51629
403	Vradi07g23310	Control	Infected	Pass	1.62	59.05	5.18787
404	Vradi07g24280	Control	Infected	Pass	13.86	56.58	2.02936
405	Vradi07g24370	Control	Infected	Pass	196.98	1376.41	2.80479
406	Vradi07g24490	Control	Infected	Pass	9.93	51.96	2.38754
407	Vradi07g24690	Control	Infected	Pass	21.15	127.48	2.59154
408	Vradi07g24700	Control	Infected	Pass	2.97	32.38	3.44657
409	Vradi07g24810	Control	Infected	Pass	0.97	93.17	6.58574
410	Vradi07g25090	Control	Infected	Pass	1.47	16.48	3.48683
411	Vradi07g25670	Control	Infected	Pass	1.47	30.81	4.38951
412	Vradi07g26470	Control	Infected	Pass	16.26	67.27	2.04864
413	Vradi07g26790	Control	Infected	Pass	11.45	70.8	2.6284
414	Vradi07g27010	Control	Infected	Pass	20.47	82.03	2.00264
415	Vradi07g27490	Control	Infected	Pass	4.09	32.33	2.9827
416	Vradi07g28130	Control	Infected	Pass	4.82	26.33	2.4496
417	Vradi07g28150	Control	Infected	Pass	4.9	124.7	4.66954
418	Vradi07g28530	Control	Infected	Pass	1.57	10.07	2.68123
419	Vradi07g28600	Control	Infected	Pass	4.98	54.4	3.44939
420	Vradi07g28650	Control	Infected	Pass	1.57	26.81	4.09393
421	Vradi07g29140	Control	Infected	Pass	1.66	56.85	5.09791
422	Vradi07g29770	Control	Infected	Pass	1.57	51.42	5.03349
423	Vradi07g31150	Control	Infected	Pass	1.57	6.78	2.11052
424	Vradi08g00260	Control	Infected	Pass	13.46	85.73	2.67112
425	Vradi08g00390	Control	Infected	Pass	1.47	24.25	4.0441
426	Vradi08g00400	Control	Infected	Pass	1.57	12.51	2.99425
427	Vradi08g00530	Control	Infected	Pass	1.47	46.06	4.96963
428	Vradi08g01080	Control	Infected	Pass	1.57	31.43	4.32331
429	Vradi08g01310	Control	Infected	Pass	1.77	6.29	1.82931
430	Vradi08g01660	Control	Infected	Pass	45.23	234.5	2.37424
431	Vradi08g01870	Control	Infected	Pass	1.47	12.24	3.05772
432	Vradi08g02150	Control	Infected	Pass	1.17	5.97	2.35122
433	Vradi08g03030	Control	Infected	Pass	1.67	28.29	4.08237
434	Vradi08g03430	Control	Infected	Pass	2.05	23.29	3.50601
435	Vradi08g04110	Control	Infected	Pass	45.34	187.23	2.04596
436	Vradi08g04480	Control	Infected	Pass	23.74	176.66	2.89558
437	Vradi08g04880	Control	Infected	Pass	1.47	10.6	2.85018
438	Vradi08g04900	Control	Infected	Pass	1.37	7.4	2.43335
439	Vradi08g04920	Control	Infected	Pass	1.37	12.39	3.17693
440	Vradi08g04940	Control	Infected	Pass	1.67	7.07	2.08186
441	Vradi08g05240	Control	Infected	Pass	1.57	71.1	5.50101
442	Vradi08g05260	Control	Infected	Pass	1.77	35.46	4.32437
443	Vradi08g05480	Control	Infected	Pass	9.98	51.99	2.38112
444	Vradi08g06130	Control	Infected	Pass	1.37	4.42	1.68987
445	Vradi08g06670	Control	Infected	Pass	1.47	153.83	6.70938
446	Vradi08g06680	Control	Infected	Pass	1.57	177.92	6.82432
447	Vradi08g06870	Control	Infected	Pass	5.98	51.67	3.11111
448	Vradi08g06890	Control	Infected	Pass	2.23	17.74	2.99189
449	Vradi08g07440	Control	Infected	Pass	1.77	6.76	1.93327
450	Vradi08g08210	Control	Infected	Pass	6.36	100.72	3.98518
451	Vradi08g09580	Control	Infected	Pass	2.28	14.84	2.70239
452	Vradi08g09620	Control	Infected	Pass	5.35	39.88	2.89805
453	Vradi08g10310	Control	Infected	Pass	18.67	134.3	2.84667
454	Vradi08g10710	Control	Infected	Pass	8.75	387.84	5.47003
455	Vradi08g10770	Control	Infected	Pass	82.69	1335.1	4.01309
456	Vradi08g11110	Control	Infected	Pass	1.47	33.95	4.52952
457	Vradi08g11570	Control	Infected	Pass	36.85	278.67	2.91882
458	Vradi08g12380	Control	Infected	Pass	5.31	56.26	3.40533
459	Vradi08g14210	Control	Infected	Pass	1.47	47.04	5
460	Vradi08g14330	Control	Infected	Pass	24.41	124.11	2.34608
461	Vradi08g14550	Control	Infected	Pass	2.22	69.58	4.97004
462	Vradi08g14700	Control	Infected	Pass	26.28	104.09	1.98579
463	Vradi08g15050	Control	Infected	Pass	1.57	11.18	2.83208
464	Vradi08g15390	Control	Infected	Pass	1.77	6.3	1.8316
465	Vradi08g15640	Control	Infected	Pass	1.57	11.67	2.89397
466	Vradi08g15960	Control	Infected	Pass	1.37	7.61	2.47372
467	Vradi08g16090	Control	Infected	Pass	4.7	35.9	2.93325
468	Vradi08g16110	Control	Infected	Pass	4.89	30.14	2.62377
469	Vradi08g16390	Control	Infected	Pass	32.78	152.31	2.21612
470	Vradi08g16590	Control	Infected	Pass	1.47	11.02	2.90624
471	Vradi08g17720	Control	Infected	Pass	22.08	225.57	3.35276
472	Vradi08g17960	Control	Infected	Pass	8.82	72.22	3.03355
473	Vradi08g18840	Control	Infected	Pass	1.47	26.64	4.17971
474	Vradi08g19330	Control	Infected	Pass	1.77	7.57	2.09654
475	Vradi08g19450	Control	Infected	Pass	10	57.96	2.53506
476	Vradi08g19980	Control	Infected	Pass	1.77	38.38	4.43853
477	Vradi08g20230	Control	Infected	Pass	1.59	37.7	4.56747
478	Vradi08g20260	Control	Infected	Pass	1.01	17.44	4.10997
479	Vradi08g20360	Control	Infected	Pass	7.44	39.56	2.41067
480	Vradi08g20660	Control	Infected	Pass	9.14	80.34	3.13585
481	Vradi08g21330	Control	Infected	Pass	1.67	19.11	3.51641
482	Vradi08g21350	Control	Infected	Pass	1.77	28.58	4.01318
483	Vradi08g21370	Control	Infected	Pass	1.57	54.19	5.10919
484	Vradi08g21650	Control	Infected	Pass	8.46	61.54	2.86279
485	Vradi08g21810	Control	Infected	Pass	1.37	65.5	5.57925
486	Vradi08g22220	Control	Infected	Pass	3.84	22.81	2.57049
487	Vradi08g22280	Control	Infected	Pass	9.49	50.49	2.41152
488	Vradi08g22710	Control	Infected	Pass	1.46	45.08	4.94845
489	Vradi08g23270	Control	Infected	Pass	11.18	58.49	2.38727
490	Vradi08g23340	Control	Infected	Pass	14.03	90.4	2.68781
491	Vradi09g00080	Control	Infected	Pass	9.75	119.04	3.6099
492	Vradi09g00680	Control	Infected	Pass	18.44	90.15	2.28949
493	Vradi09g00940	Control	Infected	Pass	1.37	39.78	4.8598
494	Vradi09g00960	Control	Infected	Pass	10.93	123.81	3.50176
495	Vradi09g01340	Control	Infected	Pass	5.08	25.66	2.33662
496	Vradi09g01610	Control	Infected	Pass	12.73	100.49	2.98075
497	Vradi09g01670	Control	Infected	Pass	1.31	36.99	4.8195
498	Vradi09g03030	Control	Infected	Pass	222.89	1236.98	2.47242
499	Vradi09g03830	Control	Infected	Pass	1.37	188.14	7.10149
500	Vradi09g04810	Control	Infected	Pass	4.16	36.72	3.14191
501	Vradi09g05770	Control	Infected	Pass	1.37	33.85	4.62691
502	Vradi09g05900	Control	Infected	Pass	1.27	9.99	2.97566
503	Vradi09g06110	Control	Infected	Pass	1.77	33.11	4.22545
504	Vradi09g06120	Control	Infected	Pass	1.57	29.79	4.24599
505	Vradi09g06830	Control	Infected	Pass	12	51.9	2.1127
506	Vradi09g06890	Control	Infected	Pass	6.75	132.09	4.29049
507	Vradi09g07270	Control	Infected	Pass	32.68	138.41	2.08247
508	Vradi09g07330	Control	Infected	Pass	4.34	39.25	3.17693
509	Vradi09g07640	Control	Infected	Pass	1.25	61.14	5.61212
510	Vradi09g08090	Control	Infected	Pass	1.17	23.93	4.35424
511	Vradi09g08440	Control	Infected	Pass	1.35	19.05	3.81876
512	Vradi09g08630	Control	Infected	Pass	1.44	28.21	4.29207
513	Vradi09g08730	Control	Infected	Pass	1.17	16.05	3.77799
514	Vradi09g08960	Control	Infected	Pass	1.37	15.29	3.48034
515	Vradi09g08990	Control	Infected	Pass	1.32	39.69	4.91017
516	Vradi09g09840	Control	Infected	Pass	2	16.01	3.0009
517	Vradi09g09880	Control	Infected	Pass	1.59	26.54	4.06107
518	Vradi1047s000	Control	Infected	Pass	20.45	103.25	2.33597
519	Vradi10g00130	Control	Infected	Pass	4.62	183.94	5.3152
520	Vradi10g00620	Control	Infected	Pass	1.17	8.72	2.89782
521	Vradi10g01410	Control	Infected	Pass	41.86	186.4	2.15476
522	Vradi10g01550	Control	Infected	Pass	46.59	105.45	1.17847
523	Vradi10g01600	Control	Infected	Pass	1.56	11.64	2.89947
524	Vradi10g01690	Control	Infected	Pass	46.78	280.13	2.58213
525	Vradi10g01990	Control	Infected	Pass	52.77	222.46	2.07576
526	Vradi10g02080	Control	Infected	Pass	2.81	99.84	5.15098
527	Vradi10g02370	Control	Infected	Pass	1.27	5.81	2.19371
528	Vradi10g03280	Control	Infected	Pass	61.12	479.32	2.97127
529	Vradi10g03320	Control	Infected	Pass	4.03	298.91	6.21279
530	Vradi10g03350	Control	Infected	Pass	1.17	11.93	3.35001
531	Vradi10g03430	Control	Infected	Pass	43.38	816.59	4.23451
532	Vradi10g03780	Control	Infected	Pass	5.85	59.81	3.35388
533	Vradi10g04420	Control	Infected	Pass	3.4	25.77	2.92209
534	Vradi10g04550	Control	Infected	Pass	226.76	1491.02	2.71706
535	Vradi10g04690	Control	Infected	Pass	2.2	19.97	3.18226
536	Vradi10g05900	Control	Infected	Pass	4	27.27	2.76924
537	Vradi10g06180	Control	Infected	Pass	8.49	422.7	5.63773
538	Vradi10g07860	Control	Infected	Pass	7.93	400.46	5.65819
539	Vradi10g08240	Control	Infected	Pass	5.35	108.29	4.33922
540	Vradi10g09520	Control	Infected	Pass	53.64	236.46	2.14022
541	Vradi10g09770	Control	Infected	Pass	3.5	27.4	2.96875
542	Vradi10g10720	Control	Infected	Pass	16.91	128.21	2.92256
543	Vradi10g10930	Control	Infected	Pass	1.17	13.7	3.5496
544	Vradi10g11130	Control	Infected	Pass	1.77	6.11	1.78742
545	Vradi10g11340	Control	Infected	Pass	2.22	64.08	4.85124
546	Vradi10g11520	Control	Infected	Pass	1.77	21.9	3.62911
547	Vradi10g11630	Control	Infected	Pass	1.27	37.52	4.88476
548	Vradi10g11640	Control	Infected	Pass	1.3	12.13	3.222
549	Vradi10g11900	Control	Infected	Pass	1.41	13.13	3.2191
550	Vradi10g12000	Control	Infected	Pass	9.02	152.15	4.07622
551	Vradi10g12280	Control	Infected	Pass	2.2	23.06	3.38982
552	Vradi10g12690	Control	Infected	Pass	1.27	23.87	4.2323
553	Vradi11g00380	Control	Infected	Pass	10.21	47.28	2.21125
554	Vradi11g00540	Control	Infected	Pass	68.04	347.77	2.35368
555	Vradi11g01300	Control	Infected	Pass	2.76	14.63	2.40619
556	Vradi11g01620	Control	Infected	Pass	18.09	91.67	2.34126
557	Vradi11g02370	Control	Infected	Pass	1.17	73.59	5.97493
558	Vradi11g02380	Control	Infected	Pass	1.37	15.4	3.49068
559	Vradi11g02420	Control	Infected	Pass	1.47	40.08	4.76899
560	Vradi11g02860	Control	Infected	Pass	2.69	48.86	4.18298
561	Vradi11g03400	Control	Infected	Pass	13.14	326.41	4.63465
562	Vradi11g03610	Control	Infected	Pass	1.77	134.5	6.24771
563	Vradi11g04330	Control	Infected	Pass	139.93	639.86	2.19305
564	Vradi11g04780	Control	Infected	Pass	62.73	276.39	2.13948
565	Vradi11g04810	Control	Infected	Pass	2.44	57.62	4.56162
566	Vradi11g05090	Control	Infected	Pass	6.35	29.64	2.22272
567	Vradi11g06030	Control	Infected	Pass	3.38	28.67	3.08445
568	Vradi11g06430	Control	Infected	Pass	2.11	33.62	3.994
569	Vradi11g06500	Control	Infected	Pass	1.57	7.09	2.17502
570	Vradi11g06610	Control	Infected	Pass	1.17	6.49	2.47171
571	Vradi11g06880	Control	Infected	Pass	73.23	1046.12	3.83647
572	Vradi11g07220	Control	Infected	Pass	1.27	12.14	3.25687
573	Vradi11g08090	Control	Infected	Pass	7.79	40.35	2.37287
574	Vradi11g08340	Control	Infected	Pass	1.17	12	3.35845
575	Vradi11g08540	Control	Infected	Pass	1.57	22.94	3.86903
576	Vradi11g08620	Control	Infected	Pass	1.17	32.73	4.80603
577	Vradi11g09910	Control	Infected	Pass	1.37	13.53	3.30391
578	Vradi11g09950	Control	Infected	Pass	1.77	7.85	2.14894
579	Vradi11g10850	Control	Infected	Pass	7.36	73.66	3.3231
580	Vradi11g10880	Control	Infected	Pass	1.77	14.43	3.02725
581	Vradi11g12220	Control	Infected	Pass	32.52	183.58	2.49701
582	Vradi11g13290	Control	Infected	Pass	1.77	9.99	2.49674
583	Vradi1417s00010	Control	Infected	Pass	1.53	24.99	4.02975

## Sheet: Table S2_VGGRU-1 Downregulated
Table S2. List of DEGs down regulated in resistant genotype VGGRU-1
S.No	DEGs	Sample_1	Sample_2	Status	FPKM_1	FPKM_2	log2 (fold_change)
1	Vradi0007s00340	Control	Infected	Pass	20.2	1.41	-3.84059
2	Vradi0007s01670	Control	Infected	Pass	21.22	1.77	-3.5836
3	Vradi0007s01680	Control	Infected	Pass	38.32	1.77	-4.43628
4	Vradi0007s01880	Control	Infected	Pass	103.45	7.93	-3.70547
5	Vradi0007s01890	Control	Infected	Pass	26.5	2.05	-3.6923
6	Vradi0023s00120	Control	Infected	Pass	331.03	76.88	-2.10628
7	Vradi0043s00720	Control	Infected	Pass	37.34	1.77	-4.3989
8	Vradi0048s00230	Control	Infected	Pass	7.9	1.77	-2.1581
9	Vradi0070s00010	Control	Infected	Pass	19.03	1.77	-3.42645
10	Vradi0070s00310	Control	Infected	Pass	20.31	1.77	-3.52037
11	Vradi0073s00180	Control	Infected	Pass	31.21	2.31	-3.75604
12	Vradi0083s00100	Control	Infected	Pass	419.94	103.42	-2.02167
13	Vradi0083s00850	Control	Infected	Pass	269.22	5.19	-5.69691
14	Vradi0083s01020	Control	Infected	Pass	24.36	1.77	-3.78269
15	Vradi0083s01210	Control	Infected	Pass	5.24	1.77	-1.56582
16	Vradi0086s00320	Control	Infected	Pass	32.02	3.36	-3.25244
17	Vradi0091s00040	Control	Infected	Pass	179.94	1.77	-6.66762
18	Vradi0095s00050	Control	Infected	Pass	31.52	2.41	-3.70916
19	Vradi0095s00160	Control	Infected	Pass	10.05	1.77	-2.50537
20	Vradi0111s00240	Control	Infected	Pass	10.02	0.54	-4.21378
21	Vradi0122s00270	Control	Infected	Pass	38.78	6.41	-2.59692
22	Vradi0133s00270	Control	Infected	Pass	22.12	1.77	-3.64353
23	Vradi0137s00120	Control	Infected	Pass	66.88	1.77	-5.23975
24	Vradi0137s00190	Control	Infected	Pass	45.64	5.21	-3.13094
25	Vradi0153s00280	Control	Infected	Pass	16.46	1.17	-3.81438
26	Vradi0154s00330	Control	Infected	Pass	7.73	1.77	-2.12672
27	Vradi0158s00550	Control	Infected	Pass	142.46	28.66	-2.31345
28	Vradi0161s00100	Control	Infected	Pass	14.96	0.91	-4.0391
29	Vradi0161s00370	Control	Infected	Pass	119.05	20.68	-2.52526
30	Vradi0165s00030	Control	Infected	Pass	23.52	1.77	-3.73207
31	Vradi0170s00030	Control	Infected	Pass	14626.5	2669.92	-2.45372
32	Vradi0178s00030	Control	Infected	Pass	183.61	20.8	-3.14199
33	Vradi0179s00010	Control	Infected	Pass	3.35	1.77	-0.920412
34	Vradi0183s00210	Control	Infected	Pass	11.42	1.27	-3.16866
35	Vradi0187s00050	Control	Infected	Pass	49.2	9.17	-2.42366
36	Vradi01g00310	Control	Infected	Pass	235.86	42.91	-2.45854
37	Vradi01g00560	Control	Infected	Pass	166.23	31.36	-2.40618
38	Vradi01g00760	Control	Infected	Pass	37.65	8.06	-2.2238
39	Vradi01g02280	Control	Infected	Pass	129.92	27.87	-2.22084
40	Vradi01g03500	Control	Infected	Pass	40.53	8.62	-2.23323
41	Vradi01g04190	Control	Infected	Pass	97.58	6.95	-3.8115
42	Vradi01g07090	Control	Infected	Pass	29.97	3.27	-3.19616
43	Vradi01g08490	Control	Infected	Pass	29.6	1.28	-4.53138
44	Vradi01g08940	Control	Infected	Pass	4153.53	1.87	-11.1171
45	Vradi01g09030	Control	Infected	Pass	67.8	1.27	-5.73838
46	Vradi01g09310	Control	Infected	Pass	61.75	1.77	-5.12462
47	Vradi01g10480	Control	Infected	Pass	24.12	3.66	-2.72031
48	Vradi01g11300	Control	Infected	Pass	45.23	5.43	-3.05826
49	Vradi01g13520	Control	Infected	Pass	32.78	1.77	-4.21099
50	Vradi01g13580	Control	Infected	Pass	339.52	46.59	-2.8654
51	Vradi01g13880	Control	Infected	Pass	91.24	16.89	-2.4335
52	Vradi01g14120	Control	Infected	Pass	27.84	1.77	-3.97534
53	Vradi01g14530	Control	Infected	Pass	47.48	5.29	-3.16598
54	Vradi01g14750	Control	Infected	Pass	68.59	2.53	-4.76079
55	Vradi0206s00080	Control	Infected	Pass	51	3.48	-3.87334
56	Vradi0208s00080	Control	Infected	Pass	66.94	6.21	-3.4302
57	Vradi0209s00010	Control	Infected	Pass	51.52	6.14	-3.06882
58	Vradi0214s00060	Control	Infected	Pass	35.04	2.83	-3.63013
59	Vradi0214s00220	Control	Infected	Pass	146.78	10.96	-3.74334
60	Vradi0215s00390	Control	Infected	Pass	7.79	0.44	-4.14605
61	Vradi0234s00310	Control	Infected	Pass	11.56	1.77	-2.70732
62	Vradi0239s00020	Control	Infected	Pass	5.97	1.77	-1.75398
63	Vradi0239s00120	Control	Infected	Pass	120.42	5.33	-4.4978
64	Vradi0246s00160	Control	Infected	Pass	19.89	2.65	-2.90798
65	Vradi0253s00220	Control	Infected	Pass	21.92	0.8	-4.7761
66	Vradi0261s00010	Control	Infected	Pass	183.72	15.77	-3.54225
67	Vradi0263s00040	Control	Infected	Pass	6285.88	1267.69	-2.30991
68	Vradi0267s00050	Control	Infected	Pass	18.35	1.77	-3.37396
69	Vradi0282s00120	Control	Infected	Pass	33.33	6.42	-2.37618
70	Vradi0285s00040	Control	Infected	Pass	14.12	1.77	-2.99592
71	Vradi0285s00050	Control	Infected	Pass	23.42	1.77	-3.72592
72	Vradi0294s00040	Control	Infected	Pass	706.11	157.86	-2.16125
73	Vradi02g00300	Control	Infected	Pass	52.34	11.11	-2.23606
74	Vradi02g03080	Control	Infected	Pass	19.38	2.57	-2.91473
75	Vradi02g03630	Control	Infected	Pass	60.09	6.43	-3.22423
76	Vradi02g03690	Control	Infected	Pass	43.62	7.65	-2.51146
77	Vradi02g04120	Control	Infected	Pass	114.54	17.37	-2.72118
78	Vradi02g04870	Control	Infected	Pass	56.41	10.74	-2.39296
79	Vradi02g05100	Control	Infected	Pass	62.97	10.74	-2.55167
80	Vradi02g05540	Control	Infected	Pass	42.28	6.15	-2.78132
81	Vradi02g06160	Control	Infected	Pass	65.97	7.66	-3.10639
82	Vradi02g06840	Control	Infected	Pass	10.59	1.77	-2.58088
83	Vradi02g09030	Control	Infected	Pass	99.48	1.67	-5.89649
84	Vradi02g09780	Control	Infected	Pass	43.75	1.77	-4.62746
85	Vradi0304s00020	Control	Infected	Pass	10.19	1.77	-2.52533
86	Vradi0310s00060	Control	Infected	Pass	263.7	33.89	-2.95997
87	Vradi0322s00030	Control	Infected	Pass	24.59	3.81	-2.69021
88	Vradi0335s00070	Control	Infected	Pass	104.57	20.38	-2.35924
89	Vradi0347s00010	Control	Infected	Pass	19.88	3.25	-2.61281
90	Vradi0347s00040	Control	Infected	Pass	26.47	4.59	-2.52779
91	Vradi0350s00010	Control	Infected	Pass	46.66	9.39	-2.31299
92	Vradi0354s00060	Control	Infected	Pass	31.45	7.91	-1.99131
93	Vradi0368s00050	Control	Infected	Pass	35.73	1.23	-4.86041
94	Vradi0377s00040	Control	Infected	Pass	19.93	1.77	-3.49312
95	Vradi0385s00030	Control	Infected	Pass	124.03	1.77	-6.1308
96	Vradi0399s00010	Control	Infected	Pass	90.19	6.95	-3.69788
97	Vradi03g00470	Control	Infected	Pass	43.96	3.04	-3.85405
98	Vradi03g02600	Control	Infected	Pass	14.77	0.45	-5.0366
99	Vradi03g03060	Control	Infected	Pass	24.63	4.38	-2.49141
100	Vradi03g03840	Control	Infected	Pass	32.52	4.93	-2.72167
101	Vradi03g05900	Control	Infected	Pass	36.02	7.52	-2.25999
102	Vradi03g06410	Control	Infected	Pass	23.49	3.17	-2.88949
103	Vradi03g06520	Control	Infected	Pass	19.52	1.77	-3.46313
104	Vradi03g07010	Control	Infected	Pass	28.93	1.1	-4.71699
105	Vradi03g07830	Control	Infected	Pass	34.67	0.85	-5.35008
106	Vradi03g08520	Control	Infected	Pass	88.65	2.73	-5.02115
107	Vradi03g08560	Control	Infected	Pass	76.06	13.55	-2.48885
108	Vradi03g08950	Control	Infected	Pass	30.85	4.81	-2.68116
109	Vradi03g09130	Control	Infected	Pass	197.61	24.62	-3.00475
110	Vradi03g09220	Control	Infected	Pass	51.22	1.44	-5.15257
111	Vradi03g09880	Control	Infected	Pass	87.09	18.7	-2.21947
112	Vradi0401s00020	Control	Infected	Pass	126.05	20.23	-2.63943
113	Vradi0417s00050	Control	Infected	Pass	193.54	45.32	-2.09441
114	Vradi0431s00020	Control	Infected	Pass	55.34	1.77	-4.9665
115	Vradi0433s00010	Control	Infected	Pass	6.54	1.67	-1.96944
116	Vradi04g00370	Control	Infected	Pass	52.7	1.57	-5.06897
117	Vradi04g01610	Control	Infected	Pass	42.4	3.51	-3.59452
118	Vradi04g01730	Control	Infected	Pass	218.83	27.63	-2.9855
119	Vradi04g02050	Control	Infected	Pass	11.66	1.57	-2.89273
120	Vradi04g05350	Control	Infected	Pass	31.46	3.77	-3.06088
121	Vradi04g05620	Control	Infected	Pass	90.19	14.19	-2.66809
122	Vradi04g06390	Control	Infected	Pass	115.22	20.86	-2.46558
123	Vradi04g06550	Control	Infected	Pass	56.57	12.81	-2.14277
124	Vradi04g06600	Control	Infected	Pass	22.26	0.56	-5.31288
125	Vradi04g07170	Control	Infected	Pass	23.75	2.77	-3.09997
126	Vradi04g08010	Control	Infected	Pass	46.64	1.33	-5.13207
127	Vradi04g08460	Control	Infected	Pass	59.83	5.92	-3.3372
128	Vradi04g08800	Control	Infected	Pass	15.05	1.17	-3.68518
129	Vradi04g09600	Control	Infected	Pass	12.15	1.57	-2.95212
130	Vradi04g11030	Control	Infected	Pass	35.38	5.78	-2.61379
131	Vradi04g11140	Control	Infected	Pass	22.04	2.46	-3.16339
132	Vradi04g11400	Control	Infected	Pass	57.75	12.27	-2.23469
133	Vradi0536s00010	Control	Infected	Pass	113.02	9.26	-3.60942
134	Vradi05g02360	Control	Infected	Pass	71.98	14.16	-2.34577
135	Vradi05g02440	Control	Infected	Pass	16.55	3.41	-2.27899
136	Vradi05g04190	Control	Infected	Pass	44.21	0.77	-5.84337
137	Vradi05g05940	Control	Infected	Pass	34.67	6.96	-2.31653
138	Vradi05g06780	Control	Infected	Pass	13.64	0.83	-4.03859
139	Vradi05g07060	Control	Infected	Pass	98.03	1.77	-5.7914
140	Vradi05g07150	Control	Infected	Pass	19.18	1.57	-3.61077
141	Vradi05g07530	Control	Infected	Pass	256.82	20.99	-3.61298
142	Vradi05g08100	Control	Infected	Pass	143.91	17.52	-3.03809
143	Vradi05g08870	Control	Infected	Pass	65.39	7.44	-3.1357
144	Vradi05g08880	Control	Infected	Pass	37.55	2.85	-3.71978
145	Vradi05g09030	Control	Infected	Pass	14.01	0.96	-3.86728
146	Vradi05g10490	Control	Infected	Pass	19.62	1.77	-3.4705
147	Vradi05g12110	Control	Infected	Pass	110.35	17.55	-2.65254
148	Vradi05g12580	Control	Infected	Pass	36.95	5.71	-2.69401
149	Vradi05g13210	Control	Infected	Pass	76.53	10.31	-2.89198
150	Vradi05g13820	Control	Infected	Pass	71.25	10.09	-2.81996
151	Vradi05g13930	Control	Infected	Pass	61.29	7.27	-3.07562
152	Vradi05g14000	Control	Infected	Pass	65.79	3.4	-4.27426
153	Vradi05g14580	Control	Infected	Pass	5675.51	1481.33	-1.93786
154	Vradi05g15150	Control	Infected	Pass	2768.74	618.16	-2.16318
155	Vradi05g15650	Control	Infected	Pass	40.3	2.68	-3.91047
156	Vradi05g17180	Control	Infected	Pass	64.97	8.44	-2.94446
157	Vradi05g17890	Control	Infected	Pass	124.2	26.98	-2.2027
158	Vradi05g18550	Control	Infected	Pass	97.78	14.25	-2.77858
159	Vradi05g20180	Control	Infected	Pass	31.79	2.22	-3.83994
160	Vradi05g22390	Control	Infected	Pass	10.5	0.42	-4.64386
161	Vradi05g22590	Control	Infected	Pass	111.7	28.21	-1.98535
162	Vradi05g22950	Control	Infected	Pass	16.44	1.57	-3.38837
163	Vradi05g22990	Control	Infected	Pass	22.99	1.77	-3.69919
164	Vradi06g00230	Control	Infected	Pass	1328.07	323.47	-2.03763
165	Vradi06g00990	Control	Infected	Pass	76.74	1.77	-5.43816
166	Vradi06g01920	Control	Infected	Pass	56.12	11.93	-2.23392
167	Vradi06g03660	Control	Infected	Pass	58.37	4.98	-3.55101
168	Vradi06g04230	Control	Infected	Pass	14.8	1.62	-3.19153
169	Vradi06g06580	Control	Infected	Pass	62.45	8.74	-2.837
170	Vradi06g07300	Control	Infected	Pass	87.29	18.82	-2.21355
171	Vradi06g07650	Control	Infected	Pass	6.43	1.77	-1.86107
172	Vradi06g07950	Control	Infected	Pass	52.36	5.44	-3.26679
173	Vradi06g07960	Control	Infected	Pass	110	7.57	-3.86107
174	Vradi06g08540	Control	Infected	Pass	30.7	1.55	-4.3079
175	Vradi06g08800	Control	Infected	Pass	107.88	22.33	-2.27237
176	Vradi06g08840	Control	Infected	Pass	27.63	1.73	-3.99739
177	Vradi06g10740	Control	Infected	Pass	13.99	1.57	-3.15556
178	Vradi06g11030	Control	Infected	Pass	64.12	4.05	-3.98478
179	Vradi06g12090	Control	Infected	Pass	48.68	10.34	-2.23509
180	Vradi06g12400	Control	Infected	Pass	31.08	5.21	-2.57663
181	Vradi06g13050	Control	Infected	Pass	18.6	1.57	-3.56647
182	Vradi06g13850	Control	Infected	Pass	67.02	15.67	-2.09659
183	Vradi06g15190	Control	Infected	Pass	43.45	8.4	-2.37089
184	Vradi06g15890	Control	Infected	Pass	11.88	1.57	-2.9197
185	Vradi06g16270	Control	Infected	Pass	60.57	7.54	-3.00597
186	Vradi06g16560	Control	Infected	Pass	28.17	3.73	-2.91691
187	Vradi06g16650	Control	Infected	Pass	81.86	1.77	-5.53134
188	Vradi07g00760	Control	Infected	Pass	4.75	1.17	-2.02142
189	Vradi07g01130	Control	Infected	Pass	15.84	1.77	-3.16175
190	Vradi07g01230	Control	Infected	Pass	83.93	6.85	-3.61501
191	Vradi07g02790	Control	Infected	Pass	58.92	7.96	-2.88792
192	Vradi07g04530	Control	Infected	Pass	50.12	6.67	-2.90963
193	Vradi07g05210	Control	Infected	Pass	80.97	13.62	-2.57166
194	Vradi07g05280	Control	Infected	Pass	41.78	1.77	-4.56099
195	Vradi07g05490	Control	Infected	Pass	81.99	11.93	-2.78085
196	Vradi07g05760	Control	Infected	Pass	43.97	2.42	-4.18344
197	Vradi07g06440	Control	Infected	Pass	46.57	1.77	-4.71758
198	Vradi07g07670	Control	Infected	Pass	69.92	14.61	-2.25875
199	Vradi07g07690	Control	Infected	Pass	486.06	21.49	-4.4994
200	Vradi07g08650	Control	Infected	Pass	27.29	1.77	-3.94655
201	Vradi07g08660	Control	Infected	Pass	10.97	1.57	-2.80473
202	Vradi07g11170	Control	Infected	Pass	275.94	51.13	-2.43211
203	Vradi07g11550	Control	Infected	Pass	46.66	5.05	-3.20783
204	Vradi07g12640	Control	Infected	Pass	84.71	21.09	-2.00597
205	Vradi07g13220	Control	Infected	Pass	43.02	2.8	-3.94151
206	Vradi07g13270	Control	Infected	Pass	49.9	3.74	-3.73793
207	Vradi07g14050	Control	Infected	Pass	10	1.57	-2.67116
208	Vradi07g14370	Control	Infected	Pass	35.65	1.08	-5.0448
209	Vradi07g14460	Control	Infected	Pass	15.16	1.04	-3.86561
210	Vradi07g14590	Control	Infected	Pass	117.77	13.14	-3.16393
211	Vradi07g14650	Control	Infected	Pass	129.47	21.12	-2.61594
212	Vradi07g14880	Control	Infected	Pass	132.34	33.16	-1.99673
213	Vradi07g15350	Control	Infected	Pass	138.44	12.86	-3.4283
214	Vradi07g16130	Control	Infected	Pass	37.15	1.47	-4.65947
215	Vradi07g16710	Control	Infected	Pass	96.96	20.47	-2.24388
216	Vradi07g17570	Control	Infected	Pass	180.93	26.77	-2.75674
217	Vradi07g18600	Control	Infected	Pass	195.18	38.78	-2.33142
218	Vradi07g18850	Control	Infected	Pass	39.29	7.45	-2.39885
219	Vradi07g20070	Control	Infected	Pass	75.12	9.23	-3.02479
220	Vradi07g20700	Control	Infected	Pass	55.66	5.79	-3.26501
221	Vradi07g23410	Control	Infected	Pass	24.74	1.18	-4.38999
222	Vradi07g25640	Control	Infected	Pass	22.99	2.61	-3.13888
223	Vradi07g26970	Control	Infected	Pass	15.36	1.47	-3.38529
224	Vradi07g27100	Control	Infected	Pass	3639.43	741.81	-2.29459
225	Vradi07g27250	Control	Infected	Pass	50.69	4.28	-3.56602
226	Vradi07g27650	Control	Infected	Pass	67.92	12.14	-2.48407
227	Vradi07g28260	Control	Infected	Pass	234.87	35.43	-2.72882
228	Vradi07g28270	Control	Infected	Pass	94.34	20.75	-2.18476
229	Vradi07g28580	Control	Infected	Pass	110.44	7.11	-3.95727
230	Vradi07g28830	Control	Infected	Pass	71.86	6.83	-3.39523
231	Vradi07g29290	Control	Infected	Pass	36.99	3.74	-3.30603
232	Vradi07g29390	Control	Infected	Pass	21.6	2.89	-2.90189
233	Vradi07g29640	Control	Infected	Pass	209.18	49.71	-2.07314
234	Vradi07g29710	Control	Infected	Pass	43.84	2.73	-4.00527
235	Vradi07g30370	Control	Infected	Pass	31.23	6.62	-2.23803
236	Vradi07g30680	Control	Infected	Pass	64.97	10.55	-2.62253
237	Vradi07g30800	Control	Infected	Pass	35.7	2.76	-3.69318
238	Vradi0822s00010	Control	Infected	Pass	15.38	1.47	-3.38717
239	Vradi08g00140	Control	Infected	Pass	37.22	6.22	-2.58109
240	Vradi08g01380	Control	Infected	Pass	49.69	3.06	-4.02135
241	Vradi08g02800	Control	Infected	Pass	42.23	1.37	-4.94602
242	Vradi08g04410	Control	Infected	Pass	2405.97	273.27	-3.13822
243	Vradi08g06030	Control	Infected	Pass	58.76	11.11	-2.40298
244	Vradi08g07480	Control	Infected	Pass	18.27	1.37	-3.73723
245	Vradi08g08270	Control	Infected	Pass	33.15	1.77	-4.22719
246	Vradi08g08530	Control	Infected	Pass	11.94	1.57	-2.92697
247	Vradi08g08950	Control	Infected	Pass	26.02	2.63	-3.30649
248	Vradi08g10430	Control	Infected	Pass	31.83	4.14	-2.94268
249	Vradi08g11150	Control	Infected	Pass	26	5.1	-2.34994
250	Vradi08g13830	Control	Infected	Pass	138.23	26.13	-2.40329
251	Vradi08g18310	Control	Infected	Pass	44.19	4.12	-3.423
252	Vradi08g18750	Control	Infected	Pass	58.16	5	-3.54003
253	Vradi08g19610	Control	Infected	Pass	23.92	5.83	-2.03665
254	Vradi08g19820	Control	Infected	Pass	106.68	21.71	-2.29686
255	Vradi08g19920	Control	Infected	Pass	68.94	3.3	-4.3848
256	Vradi08g20380	Control	Infected	Pass	14.77	1.57	-3.23383
257	Vradi08g20990	Control	Infected	Pass	29.66	2.61	-3.5064
258	Vradi08g21840	Control	Infected	Pass	24.17	1.47	-4.03933
259	Vradi08g22120	Control	Infected	Pass	95.19	7.22	-3.72074
260	Vradi09g01990	Control	Infected	Pass	23.68	2.56	-3.20945
261	Vradi09g04030	Control	Infected	Pass	22.49	0.97	-4.53516
262	Vradi09g05400	Control	Infected	Pass	9.2	1.47	-2.64582
263	Vradi09g05780	Control	Infected	Pass	1132.83	25.39	-5.47953
264	Vradi09g05810	Control	Infected	Pass	34.3	1.17	-4.87363
265	Vradi09g05840	Control	Infected	Pass	101.79	1.77	-5.8457
266	Vradi09g06330	Control	Infected	Pass	87.24	13.33	-2.71031
267	Vradi09g07120	Control	Infected	Pass	26.88	3.06	-3.13493
268	Vradi09g07260	Control	Infected	Pass	17.63	1.96	-3.16911
269	Vradi09g07740	Control	Infected	Pass	427.98	71.2	-2.58759
270	Vradi09g09660	Control	Infected	Pass	44.69	1.42	-4.97599
271	Vradi10g00140	Control	Infected	Pass	96.99	1.17	-6.37326
272	Vradi10g01680	Control	Infected	Pass	4.21	1.57	-1.42306
273	Vradi10g01740	Control	Infected	Pass	4239.55	1146.45	-1.88674
274	Vradi10g01930	Control	Infected	Pass	12.72	1.1	-3.53152
275	Vradi10g02640	Control	Infected	Pass	58.65	9.86	-2.57247
276	Vradi10g02880	Control	Infected	Pass	16.4	3.28	-2.32193
277	Vradi10g06200	Control	Infected	Pass	11.66	1.77	-2.71975
278	Vradi10g06870	Control	Infected	Pass	777.78	191.65	-2.02089
279	Vradi10g10360	Control	Infected	Pass	3.81	1.17	-1.70328
280	Vradi10g11880	Control	Infected	Pass	139.56	11.06	-3.65746
281	Vradi10g12120	Control	Infected	Pass	22.06	1.27	-4.11853
282	Vradi10g12560	Control	Infected	Pass	113.7	28.96	-1.9731
283	Vradi10g12570	Control	Infected	Pass	72.23	3.65	-4.30663
284	Vradi10g12590	Control	Infected	Pass	123.67	21.77	-2.50608
285	Vradi10g13180	Control	Infected	Pass	18.88	0.55	-5.10128
286	Vradi11g00500	Control	Infected	Pass	26.47	3.36	-2.97783
287	Vradi11g00650	Control	Infected	Pass	12.48	0.54	-4.53051
288	Vradi11g00780	Control	Infected	Pass	33.93	2.41	-3.81546
289	Vradi11g02190	Control	Infected	Pass	32.07	2.13	-3.9123
290	Vradi11g02240	Control	Infected	Pass	33.3	5.17	-2.68729
291	Vradi11g03760	Control	Infected	Pass	52.07	11.64	-2.16136
292	Vradi11g03830	Control	Infected	Pass	170.54	36.5	-2.22414
293	Vradi11g04130	Control	Infected	Pass	9.82	1.37	-2.84155
294	Vradi11g05240	Control	Infected	Pass	14.53	1.37	-3.40679
295	Vradi11g06210	Control	Infected	Pass	96.95	18.35	-2.40146
296	Vradi11g06990	Control	Infected	Pass	13.78	1.17	-3.558
297	Vradi11g07650	Control	Infected	Pass	16.46	1.54	-3.41796
298	Vradi11g07770	Control	Infected	Pass	46.76	8.72	-2.42287
299	Vradi11g07780	Control	Infected	Pass	53.55	8.99	-2.57449
300	Vradi11g07790	Control	Infected	Pass	29.74	4.77	-2.64034
301	Vradi11g07800	Control	Infected	Pass	63.59	5.26	-3.59567
302	Vradi11g08150	Control	Infected	Pass	29.32	3.81	-2.94402
303	Vradi11g08290	Control	Infected	Pass	52.31	8.92	-2.55197
304	Vradi11g08770	Control	Infected	Pass	26.31	1.17	-4.49103
305	Vradi11g09670	Control	Infected	Pass	76.73	17.69	-2.11686
306	Vradi11g09970	Control	Infected	Pass	58.6	2.73	-4.42393
307	Vradi11g10750	Control	Infected	Pass	28.63	2.26	-3.66313
308	Vradi11g11240	Control	Infected	Pass	78.43	15.49	-2.34007
309	Vradi11g11380	Control	Infected	Pass	15.77	1.47	-3.42329
310	Vradi11g11870	Control	Infected	Pass	71.81	11.31	-2.66659
311	Vradi11g12420	Control	Infected	Pass	111.63	17.73	-2.65446
312	Vradi1235s00010	Control	Infected	Pass	66.69	2.07	-5.00977
313	Vradi1236s00010	Control	Infected	Pass	66.69	2.07	-5.00977
