# Supplementary material for: Dynamic Transcriptome Profiling of Mungbean Genotypes Unveil the Genes Respond to the Infection of Mungbean Yellow Mosaic Virus
Source: Pathogens. 2022 Jan 30;11(2):190. doi: 10.3390/pathogens11020190 (PMC8874377; doi:10.3390/pathogens11020190)
Supplement: Supplementary file 1 [file pathogens-11-00190-s001.zip › pathogens-1498080-suppl/2. Table S3 and S4.xls]

## Sheet: Table S3_VRM (Gg) 1_Upregulated
Table S3. List of DEGs up regulated in susceptible genotype VRM (Gg) 1
S.No	DEGs	Sample_1	Sample_2	Status	FPKM_1	FPKM_2	log2 (fold_change)
1	Vradi0007s01650	Control	Infected	Pass	3.5	7.28	1.05658
2	Vradi0007s02040	Control	Infected	Pass	1.17	82.31	6.13649
3	Vradi0023s00280	Control	Infected	Pass	1.77	4.46	1.33329
4	Vradi0048s00620	Control	Infected	Pass	8.83	67.57	2.9359
5	Vradi0083s00030	Control	Infected	Pass	65.9	409.57	2.63576
6	Vradi0083s01210	Control	Infected	Pass	0.5	18.87	5.23802
7	Vradi0137s00160	Control	Infected	Pass	4.06	69.26	4.09247
8	Vradi0153s00260	Control	Infected	Pass	1.27	39.45	4.95712
9	Vradi0158s00020	Control	Infected	Pass	29.37	267.78	3.18863
10	Vradi0158s00480	Control	Infected	Pass	6.29	19.02	1.59639
11	Vradi0169s00300	Control	Infected	Pass	9.48	60.71	2.67898
12	Vradi0170s00030	Control	Infected	Pass	198.45	434.45	1.13041
13	Vradi0179s00010	Control	Infected	Pass	612.23	777.6	0.344954
14	Vradi01g00090	Control	Infected	Pass	29.37	267.78	3.18863
15	Vradi01g00310	Control	Infected	Pass	58.12	267.8	2.20405
16	Vradi01g00840	Control	Infected	Pass	25.66	209.05	3.02625
17	Vradi01g02280	Control	Infected	Pass	20.79	765.5	5.20244
18	Vradi01g02430	Control	Infected	Pass	23.33	545.34	4.5469
19	Vradi01g02510	Control	Infected	Pass	275.56	567.4	1.042
20	Vradi01g03970	Control	Infected	Pass	2.93	107.31	5.19474
21	Vradi01g04190	Control	Infected	Pass	7.27	111.06	3.93324
22	Vradi01g04500	Control	Infected	Pass	46.95	351.79	2.90552
23	Vradi01g04820	Control	Infected	Pass	33.85	244.44	2.85225
24	Vradi01g07010	Control	Infected	Pass	1.99	20.72	3.38018
25	Vradi01g07200	Control	Infected	Pass	41.12	74.25	0.852551
26	Vradi01g08610	Control	Infected	Pass	2.14	140.59	6.03774
27	Vradi01g08680	Control	Infected	Pass	6.01	95.57	3.99112
28	Vradi01g09030	Control	Infected	Pass	1.33	47.05	5.1447
29	Vradi01g10220	Control	Infected	Pass	1.17	11.21	3.26021
30	Vradi01g10390	Control	Infected	Pass	11.48	92.73	3.01391
31	Vradi01g10800	Control	Infected	Pass	16.97	55.6	1.7121
32	Vradi01g11760	Control	Infected	Pass	2.5	91.68	5.19661
33	Vradi01g12310	Control	Infected	Pass	1.17	6.25	2.41735
34	Vradi01g13580	Control	Infected	Pass	201.32	3445.56	4.09718
35	Vradi01g13640	Control	Infected	Pass	18.52	67.65	1.86901
36	Vradi01g13920	Control	Infected	Pass	19.79	182.74	3.20695
37	Vradi01g14100	Control	Infected	Pass	95.98	825.69	3.10479
38	Vradi01g14650	Control	Infected	Pass	4.04	43.75	3.43686
39	Vradi0207s00030	Control	Infected	Pass	1.37	5.1	1.89632
40	Vradi0208s00110	Control	Infected	Pass	292.37	675.45	1.20805
41	Vradi0209s00010	Control	Infected	Pass	22.34	456.56	4.3531
42	Vradi0215s00210	Control	Infected	Pass	26.87	333.56	3.63388
43	Vradi0216s00010	Control	Infected	Pass	44.04	106.5	1.27397
44	Vradi0234s00020	Control	Infected	Pass	18.56	55.6	1.58289
45	Vradi0234s00210	Control	Infected	Pass	145.56	234.56	0.688343
46	Vradi0235s00020	Control	Infected	Pass	14.03	190.4	3.76245
47	Vradi0252s00080	Control	Infected	Pass	3.26	7.29	1.16105
48	Vradi0259s00060	Control	Infected	Pass	23.62	345.5	3.8706
49	Vradi0259s00150	Control	Infected	Pass	28.63	789.09	4.78459
50	Vradi0263s00040	Control	Infected	Pass	53.76	456.98	3.08753
51	Vradi0267s00050	Control	Infected	Pass	134.27	689.09	2.35956
52	Vradi0267s00090	Control	Infected	Pass	67.87	777.89	3.51872
53	Vradi0268s00010	Control	Infected	Pass	292.37	667.45	1.19086
54	Vradi0271s00050	Control	Infected	Pass	21.76	556.87	4.67759
55	Vradi0273s00010	Control	Infected	Pass	6.52	16.89	1.37323
56	Vradi0275s00130	Control	Infected	Pass	26.87	134.51	2.32365
57	Vradi0282s00010	Control	Infected	Pass	11.09	67.03	2.59555
58	Vradi0282s00120	Control	Infected	Pass	103.25	158.85	0.621523
59	Vradi0285s00050	Control	Infected	Pass	212.67	327.67	0.623627
60	Vradi0290s00020	Control	Infected	Pass	38.8	204.42	2.39741
61	Vradi0292s00010	Control	Infected	Pass	54.56	176.67	1.69514
62	Vradi0294s00040	Control	Infected	Pass	67.87	212.67	1.64777
63	Vradi02g04120	Control	Infected	Pass	34.45	76.67	1.15416
64	Vradi02g04300	Control	Infected	Pass	188.66	204.42	0.115748
65	Vradi02g04410	Control	Infected	Pass	139.06	458.21	1.7203
66	Vradi02g04560	Control	Infected	Pass	30.2	100.37	1.73271
67	Vradi02g04860	Control	Infected	Pass	188.66	458.21	1.28022
68	Vradi02g04870	Control	Infected	Pass	987.23	5678.34	2.52401
69	Vradi02g05100	Control	Infected	Pass	1.17	23.34	4.31822
70	Vradi02g05450	Control	Infected	Pass	1.04	30.2	4.85989
71	Vradi02g07940	Control	Infected	Pass	1.27	13.07	3.36336
72	Vradi02g08100	Control	Infected	Pass	7.13	27.2	1.93163
73	Vradi02g08700	Control	Infected	Pass	29.94	88.66	1.56621
74	Vradi02g08940	Control	Infected	Pass	3.61	41.42	3.52026
75	Vradi02g09230	Control	Infected	Pass	1.58	11.08	2.80996
76	Vradi02g09540	Control	Infected	Pass	139.06	987.23	2.82768
77	Vradi02g09600	Control	Infected	Pass	43.23	156.45	1.8556
78	Vradi02g09860	Control	Infected	Pass	102.94	858.11	3.05936
79	Vradi02g10000	Control	Infected	Pass	3.45	68.31	4.30743
80	Vradi02g10620	Control	Infected	Pass	456.2	654.45	0.520617
81	Vradi02g10900	Control	Infected	Pass	21.6	128	2.56704
82	Vradi02g11170	Control	Infected	Pass	10.56	36.34	1.78295
83	Vradi02g11530	Control	Infected	Pass	34.45	678.56	4.2999
84	Vradi02g11560	Control	Infected	Pass	1.37	24.17	4.14097
85	Vradi02g12370	Control	Infected	Pass	76.67	1870.45	4.60858
86	Vradi02g12400	Control	Infected	Pass	54.56	110.88	1.02308
87	Vradi02g12410	Control	Infected	Pass	204.42	246.34	0.269115
88	Vradi02g12540	Control	Infected	Pass	458.21	987.23	1.10738
89	Vradi02g12890	Control	Infected	Pass	678.45	4567.67	2.75114
90	Vradi02g13040	Control	Infected	Pass	1.83	37.2	4.34539
91	Vradi0304s00020	Control	Infected	Pass	83.34	400.46	2.26458
92	Vradi0310s00060	Control	Infected	Pass	39.83	236.46	2.56967
93	Vradi0322s00030	Control	Infected	Pass	12.13	37.52	1.62908
94	Vradi0347s00040	Control	Infected	Pass	53.56	236.46	2.14237
95	Vradi0350s00010	Control	Infected	Pass	13.13	121.06	3.20478
96	Vradi0351s00070	Control	Infected	Pass	23.67	65.34	1.46491
97	Vradi0354s00060	Control	Infected	Pass	765.23	1000.23	0.386366
98	Vradi0364s00020	Control	Infected	Pass	3.48	27.9	3.00311
99	Vradi0364s00050	Control	Infected	Pass	20.89	110.08	2.39767
100	Vradi0364s00070	Control	Infected	Pass	15.2	177.14	3.54275
101	Vradi0366s00010	Control	Infected	Pass	1.88	8.71	2.21194
102	Vradi0368s00050	Control	Infected	Pass	567.45	3345.34	2.55959
103	Vradi0372s00010	Control	Infected	Pass	276.39	7898.23	4.83675
104	Vradi0372s00020	Control	Infected	Pass	57.62	334.45	2.53715
105	Vradi0373s00090	Control	Infected	Pass	29.64	53.56	0.853611
106	Vradi0377s00040	Control	Infected	Pass	109.23	356.67	1.70722
107	Vradi0385s00030	Control	Infected	Pass	95.98	564.43	2.55599
108	Vradi0387s00030	Control	Infected	Pass	20.55	89.83	2.12806
109	Vradi0399s00010	Control	Infected	Pass	16.45	17.34	0.0760163
110	Vradi03g00850	Control	Infected	Pass	445.23	543.23	0.287012
111	Vradi03g01140	Control	Infected	Pass	74.06	138.2	0.899991
112	Vradi03g01200	Control	Infected	Pass	53.56	82.31	0.619912
113	Vradi03g01360	Control	Infected	Pass	95.98	825.69	3.10479
114	Vradi03g01780	Control	Infected	Pass	9.67	51.26	2.40625
115	Vradi03g05440	Control	Infected	Pass	20.5	121.64	2.56892
116	Vradi03g07060	Control	Infected	Pass	5.58	76.2	3.77145
117	Vradi03g08700	Control	Infected	Pass	16.21	45.76	1.4972
118	Vradi03g08740	Control	Infected	Pass	6.29	22.93	1.8661
119	Vradi0450s00010	Control	Infected	Pass	1.67	3433.2	11.0055
120	Vradi0458s00010	Control	Infected	Pass	58.4	469.9	3.00831
121	Vradi04g00790	Control	Infected	Pass	11.21	83.36	2.89457
122	Vradi04g06630	Control	Infected	Pass	45.71	60.23	0.397972
123	Vradi04g07010	Control	Infected	Pass	1.47	43.41	4.88414
124	Vradi04g08010	Control	Infected	Pass	1.17	27.57	4.55852
125	Vradi04g09400	Control	Infected	Pass	1.17	23.11	4.30394
126	Vradi05g00450	Control	Infected	Pass	46.46	463.74	3.31926
127	Vradi05g01810	Control	Infected	Pass	5.93	60.7	3.35559
128	Vradi05g08050	Control	Infected	Pass	4.08	51.55	3.65933
129	Vradi05g08520	Control	Infected	Pass	1.17	9.25	2.98294
130	Vradi05g09370	Control	Infected	Pass	24.72	44.57	0.850394
131	Vradi05g09450	Control	Infected	Pass	16.35	70.6	2.11038
132	Vradi05g09490	Control	Infected	Pass	4.96	27.75	2.48408
133	Vradi05g09830	Control	Infected	Pass	76.89	129.78	0.7552
134	Vradi05g09850	Control	Infected	Pass	3.05	26.67	3.12834
135	Vradi05g09900	Control	Infected	Pass	1.57	15.37	3.29128
136	Vradi05g10050	Control	Infected	Pass	10	31.23	1.64293
137	Vradi05g10060	Control	Infected	Pass	13	109	3.06774
138	Vradi05g10140	Control	Infected	Pass	12.33	45.56	1.88559
139	Vradi05g10430	Control	Infected	Pass	18.08	62.31	1.78507
140	Vradi05g14580	Control	Infected	Pass	104.45	329.54	1.65764
141	Vradi05g16340	Control	Infected	Pass	1.37	7.12	2.3777
142	Vradi05g17300	Control	Infected	Pass	18.54	45	1.27928
143	Vradi05g19600	Control	Infected	Pass	2.64	44.68	4.08102
144	Vradi05g20010	Control	Infected	Pass	1.17	15.93	3.76717
145	Vradi05g21890	Control	Infected	Pass	4.14	225.16	5.76518
146	Vradi05g23300	Control	Infected	Pass	5.02	61.32	3.6106
147	Vradi06g00230	Control	Infected	Pass	123.56	336.77	1.44655
148	Vradi06g00330	Control	Infected	Pass	3.45	68.31	4.30743
149	Vradi06g00500	Control	Infected	Pass	11.48	92.73	3.01391
150	Vradi06g02520	Control	Infected	Pass	46.26	295.38	2.67473
151	Vradi06g04340	Control	Infected	Pass	1.37	25.35	4.20974
152	Vradi06g08390	Control	Infected	Pass	3.58	24.68	2.78531
153	Vradi06g08800	Control	Infected	Pass	10.56	131.75	3.64112
154	Vradi06g10220	Control	Infected	Pass	64.57	78.69	0.285316
155	Vradi06g13560	Control	Infected	Pass	10.64	71.41	2.74663
156	Vradi06g14210	Control	Infected	Pass	233.54	1612.83	2.78785
157	Vradi06g14440	Control	Infected	Pass	6.71	56.86	3.08303
158	Vradi06g15160	Control	Infected	Pass	1.37	59	5.42847
159	Vradi06g16250	Control	Infected	Pass	6.02	66.21	3.45921
160	Vradi07g01400	Control	Infected	Pass	26.81	36.72	0.453795
161	Vradi07g01780	Control	Infected	Pass	5.01	45.99	3.19844
162	Vradi07g07690	Control	Infected	Pass	1.02	35.97	5.14015
163	Vradi07g10010	Control	Infected	Pass	0.6	86.28	7.16792
164	Vradi07g10120	Control	Infected	Pass	1.37	18.12	3.72534
165	Vradi07g15740	Control	Infected	Pass	8.32	79.28	3.2523
166	Vradi07g16550	Control	Infected	Pass	26.41	144.88	2.4557
167	Vradi07g19870	Control	Infected	Pass	1.27	29.6	4.5427
168	Vradi07g27760	Control	Infected	Pass	28.52	173.61	2.6058
169	Vradi07g29140	Control	Infected	Pass	1.69	37.84	4.48482
170	Vradi08g00050	Control	Infected	Pass	21.33	181.12	3.08599
171	Vradi08g00400	Control	Infected	Pass	1.17	13.1	3.48499
172	Vradi08g00660	Control	Infected	Pass	63.2	79.28	0.327032
173	Vradi08g04410	Control	Infected	Pass	102.34	345.54	1.75548
174	Vradi08g05360	Control	Infected	Pass	20.79	152.68	2.87655
175	Vradi08g07440	Control	Infected	Pass	1.47	5.41	1.87981
176	Vradi08g15050	Control	Infected	Pass	1.17	11.71	3.32316
177	Vradi08g17830	Control	Infected	Pass	1.17	19.55	4.06259
178	Vradi08g20230	Control	Infected	Pass	1.62	35.71	4.46226
179	Vradi08g21330	Control	Infected	Pass	0.63	39.32	5.96377
180	Vradi08g21650	Control	Infected	Pass	21.76	57.28	1.39635
181	Vradi08g22420	Control	Infected	Pass	26.87	189.78	2.82026
182	Vradi09g00960	Control	Infected	Pass	11.09	80.35	2.85704
183	Vradi09g01610	Control	Infected	Pass	12.91	61.6	2.25444
184	Vradi09g03760	Control	Infected	Pass	32.37	74.06	1.19404
185	Vradi09g04030	Control	Infected	Pass	21.53	38.78	0.848964
186	Vradi09g05400	Control	Infected	Pass	9.33	32	1.77812
187	Vradi09g05780	Control	Infected	Pass	46.58	355.15	2.93065
188	Vradi09g06110	Control	Infected	Pass	1.17	8.01	2.77529
189	Vradi09g07010	Control	Infected	Pass	14.53	114.5	2.97824
190	Vradi09g07330	Control	Infected	Pass	17.92	24.59	0.456501
191	Vradi09g07750	Control	Infected	Pass	1.17	21.92	4.22767
192	Vradi09g08260	Control	Infected	Pass	2.05	30.8	3.90923
193	Vradi09g08630	Control	Infected	Pass	1.46	37.49	4.68247
194	Vradi09g09940	Control	Infected	Pass	6.64	88	3.72825
195	Vradi10g01950	Control	Infected	Pass	10.74	90.99	3.08271
196	Vradi10g03780	Control	Infected	Pass	2.14	55.06	4.68532
197	Vradi10g03910	Control	Infected	Pass	33.01	186.47	2.49797
198	Vradi10g09520	Control	Infected	Pass	61.2	324.59	2.40701
199	Vradi10g12310	Control	Infected	Pass	17.37	138.2	2.99209
200	Vradi11g02370	Control	Infected	Pass	1.67	10.21	2.61206
201	Vradi11g06840	Control	Infected	Pass	18.54	100.9	2.44421
202	Vradi11g08000	Control	Infected	Pass	1.67	28.53	4.09456
203	Vradi11g08390	Control	Infected	Pass	10.5	94.54	3.17054
204	Vradi11g12410	Control	Infected	Pass	40.57	227.01	2.48427

## Sheet: TableS4_VRM (Gg)1_Downregulated
Table S4. List of DEGs downregulated in susceptible genotype VRM (Gg) 1
S.No	DEGs	Sample_1	Sample_2	Status	FPKM_1	FPKM_2	log2 (fold_change)
1	Vradi0007s00340	Control	Infected	Pass	26.81	1	-4.7447
2	Vradi0043s00720	Control	Infected	Pass	37.88	1.17	-5.01686
3	Vradi0051s00540	Control	Infected	Pass	423.05	105.84	-1.99894
4	Vradi0070s00010	Control	Infected	Pass	186.29	2.93	-5.99051
5	Vradi0073s00180	Control	Infected	Pass	13.85	1.67	-3.05197
6	Vradi0083s01030	Control	Infected	Pass	24.88	3.38	-2.87989
7	Vradi0086s00410	Control	Infected	Pass	29.98	1.17	-4.67942
8	Vradi0095s00090	Control	Infected	Pass	30	2.96	-3.34129
9	Vradi0129s00030	Control	Infected	Pass	36.44	2.24	-4.02395
10	Vradi0134s00040	Control	Infected	Pass	15.51	1.27	-3.6103
11	Vradi0146s00180	Control	Infected	Pass	40.94	1.17	-5.12893
12	Vradi0153s00090	Control	Infected	Pass	12.69	1.37	-3.21144
13	Vradi0153s00300	Control	Infected	Pass	92.85	8.39	-3.46816
14	Vradi0153s00410	Control	Infected	Pass	15.16	1.17	-3.69569
15	Vradi0154s00330	Control	Infected	Pass	156.98	58.18	-1.43199
16	Vradi0155s00020	Control	Infected	Pass	789.3	5.21	-7.24315
17	Vradi0158s00550	Control	Infected	Pass	83.35	1.17	-6.1546
18	Vradi0161s00070	Control	Infected	Pass	335.7	10.85	-4.95141
19	Vradi0161s00100	Control	Infected	Pass	665.98	48.06	-3.79257
20	Vradi0161s00370	Control	Infected	Pass	785.76	42.63	-4.20415
21	Vradi0161s00420	Control	Infected	Pass	24.56	10.5	-1.22592
22	Vradi0161s00520	Control	Infected	Pass	234.5	109.5	-1.09866
23	Vradi0178s00030	Control	Infected	Pass	42.39	1.27	-5.06082
24	Vradi0183s00210	Control	Infected	Pass	456.5	158.85	-1.52295
25	Vradi0183s00230	Control	Infected	Pass	334.56	90.57	-1.88516
26	Vradi0183s00250	Control	Infected	Pass	22.5	9.48	-1.24697
27	Vradi0187s00050	Control	Infected	Pass	810.45	678.9	-0.255524
28	Vradi01g00020	Control	Infected	Pass	183.52	22.47	-3.02987
29	Vradi01g00420	Control	Infected	Pass	220.93	88.39	-1.32163
30	Vradi01g00560	Control	Infected	Pass	89.75	33.56	-1.41917
31	Vradi01g00620	Control	Infected	Pass	13.65	6.13	-1.15494
32	Vradi01g00750	Control	Infected	Pass	27.71	1.17	-4.56583
33	Vradi01g01010	Control	Infected	Pass	32.34	10.66	-1.60111
34	Vradi01g01020	Control	Infected	Pass	67.78	22.98	-1.56048
35	Vradi01g02360	Control	Infected	Pass	19.53	1.27	-3.94279
36	Vradi01g02440	Control	Infected	Pass	107.38	11.34	-3.24323
37	Vradi01g03120	Control	Infected	Pass	50.32	3.16	-3.99314
38	Vradi01g04470	Control	Infected	Pass	44.53	2.22	-4.32615
39	Vradi01g04570	Control	Infected	Pass	47.33	11.31	-2.06516
40	Vradi01g04770	Control	Infected	Pass	71.1	10.39	-2.77465
41	Vradi01g04940	Control	Infected	Pass	28.84	1.67	-4.11015
42	Vradi01g06500	Control	Infected	Pass	34	1.09	-4.96313
43	Vradi01g06950	Control	Infected	Pass	11.49	1.17	-3.2958
44	Vradi01g07020	Control	Infected	Pass	17.75	1.27	-3.80492
45	Vradi01g08020	Control	Infected	Pass	994.3	179.37	-2.47074
46	Vradi01g08490	Control	Infected	Pass	52.48	1.37	-5.25952
47	Vradi01g08620	Control	Infected	Pass	234.45	145.54	-0.687865
48	Vradi01g08720	Control	Infected	Pass	124.56	43.56	-1.51576
49	Vradi01g08820	Control	Infected	Pass	1870.45	137.21	-3.76893
50	Vradi01g08930	Control	Infected	Pass	34.27	5.37	-2.67395
51	Vradi01g09120	Control	Infected	Pass	22.98	1.37	-4.06813
52	Vradi01g09760	Control	Infected	Pass	36.72	4.34	-3.0808
53	Vradi01g10500	Control	Infected	Pass	294.61	54.33	-2.43899
54	Vradi01g12840	Control	Infected	Pass	93.65	1.13	-6.37288
55	Vradi01g13520	Control	Infected	Pass	667.55	234.45	-1.5096
56	Vradi01g14530	Control	Infected	Pass	57.98	5.54	-3.3876
57	Vradi01g14760	Control	Infected	Pass	37.88	5.9	-2.68265
58	Vradi0214s00060	Control	Infected	Pass	1982.34	56.67	-5.12848
59	Vradi0214s00220	Control	Infected	Pass	657.89	76.78	-3.09904
60	Vradi0215s00360	Control	Infected	Pass	156.76	98.67	-0.667874
61	Vradi0215s00390	Control	Infected	Pass	334.67	112.4	-1.5741
62	Vradi0233s00080	Control	Infected	Pass	87.56	34.45	-1.34577
63	Vradi0238s00110	Control	Infected	Pass	107.38	11.34	-3.24323
64	Vradi0246s00160	Control	Infected	Pass	11.9	0.62	-4.26255
65	Vradi0253s00140	Control	Infected	Pass	4.67	1.45	-1.68737
66	Vradi0253s00220	Control	Infected	Pass	2345.3	887.45	-1.40203
67	Vradi0258s00030	Control	Infected	Pass	45.56	13.4	-1.76553
68	Vradi0259s00120	Control	Infected	Pass	56.4	23.45	-1.26611
69	Vradi0268s00100	Control	Infected	Pass	37.77	9.85	-1.93905
70	Vradi0283s00060	Control	Infected	Pass	667.87	90.57	-2.88246
71	Vradi0285s00030	Control	Infected	Pass	87.78	39.48	-1.15277
72	Vradi0285s00040	Control	Infected	Pass	543.34	109.45	-2.31158
73	Vradi0293s00030	Control	Infected	Pass	121.64	18.08	-2.75015
74	Vradi0297s00050	Control	Infected	Pass	204.42	16.2	-3.65747
75	Vradi02g00560	Control	Infected	Pass	183.58	38.8	-2.24228
76	Vradi02g00610	Control	Infected	Pass	40.65	5.13	-2.98622
77	Vradi02g02150	Control	Infected	Pass	93.65	1.13	-6.37288
78	Vradi02g03690	Control	Infected	Pass	25.77	1.35	-4.25466
79	Vradi02g03720	Control	Infected	Pass	83.36	26.41	-1.65827
80	Vradi02g04260	Control	Infected	Pass	127.67	54.56	-1.2265
81	Vradi02g05260	Control	Infected	Pass	121.26	20.48	-2.56582
82	Vradi02g05540	Control	Infected	Pass	26.11	1.45	-4.17048
83	Vradi02g06580	Control	Infected	Pass	48.14	4.47	-3.42889
84	Vradi02g06800	Control	Infected	Pass	58.21	39.06	-0.575575
85	Vradi02g07710	Control	Infected	Pass	88.59	1.83	-5.59723
86	Vradi02g08410	Control	Infected	Pass	58.83	1.37	-5.4243
87	Vradi02g09030	Control	Infected	Pass	65.92	6.93	-3.24979
88	Vradi02g09220	Control	Infected	Pass	21.03	1.17	-4.16787
89	Vradi02g09780	Control	Infected	Pass	7654.45	435.56	-4.13536
90	Vradi02g09870	Control	Infected	Pass	280.99	54.17	-2.37495
91	Vradi02g10390	Control	Infected	Pass	134.34	57.45	-1.22551
92	Vradi02g10990	Control	Infected	Pass	23.23	4.45	-2.38411
93	Vradi02g11190	Control	Infected	Pass	33.85	2.56	-3.72494
94	Vradi02g11450	Control	Infected	Pass	87.34	56.7	-0.623294
95	Vradi02g11550	Control	Infected	Pass	45.23	19.23	-1.23392
96	Vradi02g12280	Control	Infected	Pass	9.79	1.17	-3.0648
97	Vradi02g13400	Control	Infected	Pass	71.1	10.39	-2.77465
98	Vradi02g13500	Control	Infected	Pass	7.34	4.45	-0.721975
99	Vradi02g13670	Control	Infected	Pass	47.29	4.84	-3.28846
100	Vradi02g14260	Control	Infected	Pass	23.45	10.34	-1.18135
101	Vradi0301s00100	Control	Infected	Pass	500.37	74.04	-2.75662
102	Vradi0304s00010	Control	Infected	Pass	356.67	191.65	-0.896116
103	Vradi0305s00020	Control	Infected	Pass	564.43	108.29	-2.38189
104	Vradi0315s00080	Control	Infected	Pass	152.15	121.06	-0.329772
105	Vradi0327s00050	Control	Infected	Pass	887.23	543.23	-0.707745
106	Vradi0335s00070	Control	Infected	Pass	106.09	22.31	-2.24953
107	Vradi0338s00060	Control	Infected	Pass	70.45	7.21	-3.28853
108	Vradi0347s00010	Control	Infected	Pass	334.45	108.29	-1.62689
109	Vradi0350s00030	Control	Infected	Pass	654.45	543.34	-0.268428
110	Vradi0357s00060	Control	Infected	Pass	5.63	0.17	-5.04953
111	Vradi0368s00070	Control	Infected	Pass	639.86	234.45	-1.44848
112	Vradi0374s00030	Control	Infected	Pass	109.23	23.45	-2.21971
113	Vradi0377s00050	Control	Infected	Pass	3456.45	983.34	-1.81353
114	Vradi0399s00020	Control	Infected	Pass	79.72	3.73	-4.41769
115	Vradi0399s00070	Control	Infected	Pass	32.23	13.45	-1.2608
116	Vradi03g00030	Control	Infected	Pass	10.18	0.35	-4.86224
117	Vradi03g00470	Control	Infected	Pass	44.6	3.49	-3.67574
118	Vradi03g00690	Control	Infected	Pass	334.54	123.34	-1.43954
119	Vradi03g00760	Control	Infected	Pass	983.34	67.98	-3.85451
120	Vradi03g00770	Control	Infected	Pass	32.26	3.35	-3.26751
121	Vradi03g01310	Control	Infected	Pass	20.55	2.17	-3.24337
122	Vradi03g01370	Control	Infected	Pass	56.43	13.45	-2.06886
123	Vradi03g01380	Control	Infected	Pass	39.83	4.69	-3.0862
124	Vradi03g01590	Control	Infected	Pass	100.8	5.94	-4.08489
125	Vradi03g03670	Control	Infected	Pass	17.56	1.8	-3.28622
126	Vradi03g04180	Control	Infected	Pass	35.96	1.64	-4.45463
127	Vradi03g06410	Control	Infected	Pass	29.69	3.32	-3.16072
128	Vradi03g07000	Control	Infected	Pass	20.6	1.08	-4.25354
129	Vradi03g07190	Control	Infected	Pass	32.26	3.35	-3.26751
130	Vradi03g09130	Control	Infected	Pass	105.71	1.17	-6.49746
131	Vradi0401s00020	Control	Infected	Pass	95.96	4.76	-4.3334
132	Vradi04g00090	Control	Infected	Pass	500.37	74.04	-2.75662
133	Vradi04g00460	Control	Infected	Pass	12.69	1.47	-3.1098
134	Vradi04g00720	Control	Infected	Pass	589.65	63.25	-3.22072
135	Vradi04g01730	Control	Infected	Pass	222.02	25.13	-3.14321
136	Vradi04g03110	Control	Infected	Pass	38.49	4.31	-3.15872
137	Vradi04g04700	Control	Infected	Pass	56.87	12.67	-2.16625
138	Vradi04g04730	Control	Infected	Pass	87.3	9.48	-3.20302
139	Vradi04g06600	Control	Infected	Pass	22.58	1.75	-3.68962
140	Vradi04g06660	Control	Infected	Pass	62.65	12.23	-2.35689
141	Vradi04g06770	Control	Infected	Pass	53.64	12.26	-2.12935
142	Vradi04g06840	Control	Infected	Pass	47.33	11.31	-2.06516
143	Vradi04g06950	Control	Infected	Pass	43.33	12.34	-1.81202
144	Vradi04g07000	Control	Infected	Pass	34	1.09	-4.96313
145	Vradi04g07450	Control	Infected	Pass	53.01	10	-2.40626
146	Vradi04g08870	Control	Infected	Pass	81.51	1.47	-5.79309
147	Vradi0536s00010	Control	Infected	Pass	71.2	1.31	-5.76424
148	Vradi05g00720	Control	Infected	Pass	546.39	21.74	-4.65151
149	Vradi05g00960	Control	Infected	Pass	44.09	4.79	-3.20235
150	Vradi05g01630	Control	Infected	Pass	52.15	8.87	-2.55566
151	Vradi05g02000	Control	Infected	Pass	234.56	14.56	-4.00987
152	Vradi05g02530	Control	Infected	Pass	44.6	3.49	-3.67574
153	Vradi05g03190	Control	Infected	Pass	29.07	2.57	-3.49969
154	Vradi05g03810	Control	Infected	Pass	87.45	37.21	-1.23277
155	Vradi05g04420	Control	Infected	Pass	60.88	3.78	-4.00951
156	Vradi05g05050	Control	Infected	Pass	246.34	6.89	-5.16
157	Vradi05g09430	Control	Infected	Pass	20.5	1.26	-4.02413
158	Vradi05g12550	Control	Infected	Pass	49.71	3.6	-3.78747
159	Vradi05g13370	Control	Infected	Pass	158.12	11.45	-3.7876
160	Vradi05g14840	Control	Infected	Pass	43.02	1.35	-4.99398
161	Vradi05g16080	Control	Infected	Pass	5.48	1.27	-2.10935
162	Vradi05g17110	Control	Infected	Pass	50.5	5.94	-3.08775
163	Vradi05g17240	Control	Infected	Pass	22.48	1.77	-3.66682
164	Vradi05g18550	Control	Infected	Pass	82.53	7.81	-3.40152
165	Vradi05g19900	Control	Infected	Pass	20.16	1.37	-3.87925
166	Vradi05g20340	Control	Infected	Pass	45.76	4.08	-3.48745
167	Vradi05g20520	Control	Infected	Pass	47.27	3.51	-3.75138
168	Vradi05g20790	Control	Infected	Pass	418.11	59.2	-2.82021
169	Vradi05g21000	Control	Infected	Pass	14.33	1.17	-3.61446
170	Vradi05g22330	Control	Infected	Pass	84.55	2.36	-5.16295
171	Vradi05g22990	Control	Infected	Pass	21.53	1.17	-4.20177
172	Vradi05g23380	Control	Infected	Pass	92.46	6.53	-3.82367
173	Vradi06g00020	Control	Infected	Pass	9.37	8.32	-0.171466
174	Vradi06g00840	Control	Infected	Pass	45.76	4.08	-3.48745
175	Vradi06g00880	Control	Infected	Pass	57.47	12.97	-2.14763
176	Vradi06g03390	Control	Infected	Pass	14.37	1.17	-3.61848
177	Vradi06g03840	Control	Infected	Pass	92.04	2.5	-5.20226
178	Vradi06g04460	Control	Infected	Pass	212.45	145.76	-0.543528
179	Vradi06g08720	Control	Infected	Pass	28.31	1.47	-4.26742
180	Vradi06g08790	Control	Infected	Pass	63.2	2.2	-4.84435
181	Vradi06g10200	Control	Infected	Pass	49.51	4.56	-3.44061
182	Vradi06g10230	Control	Infected	Pass	87	45	-0.95109
183	Vradi06g10320	Control	Infected	Pass	27	21.6	-0.321928
184	Vradi06g11500	Control	Infected	Pass	17.44	9.61	-0.859792
185	Vradi06g11580	Control	Infected	Pass	15.99	1.37	-3.54492
186	Vradi06g13520	Control	Infected	Pass	53.01	10	-2.40626
187	Vradi06g14190	Control	Infected	Pass	36.2	4.41	-3.03714
188	Vradi06g14860	Control	Infected	Pass	83.36	9.37	-3.15323
189	Vradi06g16270	Control	Infected	Pass	36.48	2.45	-3.89625
190	Vradi06g16560	Control	Infected	Pass	10.18	1.37	-2.89349
191	Vradi06g16920	Control	Infected	Pass	131.28	19.88	-2.72326
192	Vradi07g00010	Control	Infected	Pass	11.21	1.27	-3.14189
193	Vradi07g00090	Control	Infected	Pass	294.61	54.33	-2.43899
194	Vradi07g00920	Control	Infected	Pass	8.84	1.27	-2.79922
195	Vradi07g01230	Control	Infected	Pass	28.34	1.37	-4.37059
196	Vradi07g01540	Control	Infected	Pass	57.47	12.97	-2.14763
197	Vradi07g02970	Control	Infected	Pass	36.72	1.47	-4.64268
198	Vradi07g03730	Control	Infected	Pass	22.44	2.07	-3.43837
199	Vradi07g04940	Control	Infected	Pass	67.92	4.59	-3.88727
200	Vradi07g06430	Control	Infected	Pass	29.22	1.37	-4.41471
201	Vradi07g07220	Control	Infected	Pass	44.31	6.7	-2.7254
202	Vradi07g09290	Control	Infected	Pass	104.45	23.45	-2.15515
203	Vradi07g10230	Control	Infected	Pass	89.54	6.34	-3.81998
204	Vradi07g11590	Control	Infected	Pass	48.91	2.76	-4.14739
205	Vradi07g12750	Control	Infected	Pass	57.79	7.88	-2.87455
206	Vradi07g13270	Control	Infected	Pass	29.86	2.26	-3.72382
207	Vradi07g13840	Control	Infected	Pass	496.8	17.78	-4.80434
208	Vradi07g14650	Control	Infected	Pass	77.03	5.73	-3.74881
209	Vradi07g14880	Control	Infected	Pass	65.92	6.93	-3.24979
210	Vradi07g15560	Control	Infected	Pass	26.26	3.31	-2.98796
211	Vradi07g16190	Control	Infected	Pass	39.83	4.69	-3.0862
212	Vradi07g17570	Control	Infected	Pass	183.58	38.8	-2.24228
213	Vradi07g19730	Control	Infected	Pass	94.79	1.27	-6.22183
214	Vradi07g20070	Control	Infected	Pass	76.22	3.64	-4.38816
215	Vradi07g22110	Control	Infected	Pass	140.21	26.54	-2.40135
216	Vradi07g24370	Control	Infected	Pass	256.76	45.87	-2.4848
217	Vradi07g27240	Control	Infected	Pass	31.16	3.45	-3.17503
218	Vradi07g28580	Control	Infected	Pass	62.65	1.37	-5.51507
219	Vradi07g28670	Control	Infected	Pass	18.37	1.47	-3.64346
220	Vradi07g28830	Control	Infected	Pass	464.3	7.15	-6.02097
221	Vradi07g29390	Control	Infected	Pass	24.8	2.44	-3.34539
222	Vradi07g29600	Control	Infected	Pass	84.88	4.21	-4.33353
223	Vradi07g30370	Control	Infected	Pass	25.88	0.78	-5.05222
224	Vradi07g30650	Control	Infected	Pass	1204.59	100.26	-3.58672
225	Vradi07g30680	Control	Infected	Pass	65.92	6.93	-3.24979
226	Vradi07g30800	Control	Infected	Pass	23.46	1.77	-3.72838
227	Vradi07g30810	Control	Infected	Pass	37.14	3.58	-3.37494
228	Vradi07g31400	Control	Infected	Pass	112.74	22.9	-2.29958
229	Vradi0822s00010	Control	Infected	Pass	18.76	1.27	-3.88476
230	Vradi08g00060	Control	Infected	Pass	65.92	11.21	-2.55593
231	Vradi08g00070	Control	Infected	Pass	39.87	2.85	-3.80627
232	Vradi08g00410	Control	Infected	Pass	351.79	57.79	-2.60582
233	Vradi08g00480	Control	Infected	Pass	121.26	20.48	-2.56582
234	Vradi08g00580	Control	Infected	Pass	10.56	9.37	-0.172489
235	Vradi08g00850	Control	Infected	Pass	95.37	12.04	-2.9857
236	Vradi08g01660	Control	Infected	Pass	89.75	7.04	-3.67226
237	Vradi08g01690	Control	Infected	Pass	182.74	140.59	-0.378298
238	Vradi08g01880	Control	Infected	Pass	134.27	5.37	-4.64407
239	Vradi08g02060	Control	Infected	Pass	12.54	0.68	-4.20486
240	Vradi08g04030	Control	Infected	Pass	106.62	3.3	-5.01387
241	Vradi08g04110	Control	Infected	Pass	58.12	11.45	-2.34369
242	Vradi08g04270	Control	Infected	Pass	89.75	7.04	-3.67226
243	Vradi08g04480	Control	Infected	Pass	67.78	10.34	-2.71262
244	Vradi08g06670	Control	Infected	Pass	23.33	1.17	-4.31761
245	Vradi08g10470	Control	Infected	Pass	20.55	2.17	-3.24337
246	Vradi08g11570	Control	Infected	Pass	201.32	75.75	-1.41017
247	Vradi08g12710	Control	Infected	Pass	18.52	1.37	-3.75684
248	Vradi08g14210	Control	Infected	Pass	330	56	-2.55897
249	Vradi08g14970	Control	Infected	Pass	41.42	3.82	-3.43868
250	Vradi08g15680	Control	Infected	Pass	284.57	78.69	-1.85453
251	Vradi08g17000	Control	Infected	Pass	12.66	1.37	-3.20803
252	Vradi08g17720	Control	Infected	Pass	28.94	5.56	-2.37991
253	Vradi08g19310	Control	Infected	Pass	41.03	2.27	-4.17591
254	Vradi08g20040	Control	Infected	Pass	134.27	5.37	-4.64407
255	Vradi08g20760	Control	Infected	Pass	292.37	14.06	-4.37813
256	Vradi08g21840	Control	Infected	Pass	24.52	1.17	-4.38938
257	Vradi09g01390	Control	Infected	Pass	103.25	5.27	-4.2922
258	Vradi09g01660	Control	Infected	Pass	706.13	65.5	-3.43037
259	Vradi09g01990	Control	Infected	Pass	20.99	1.77	-3.56788
260	Vradi09g02490	Control	Infected	Pass	589.65	63.25	-3.22072
261	Vradi09g03030	Control	Infected	Pass	24.74	1.18	-4.38999
262	Vradi09g04680	Control	Infected	Pass	122.69	22.01	-2.47879
263	Vradi09g05840	Control	Infected	Pass	53.64	2.26	-4.56891
264	Vradi09g06830	Control	Infected	Pass	14.35	3.94	-1.86478
265	Vradi09g08270	Control	Infected	Pass	42.2	11.21	-1.91246
266	Vradi09g08310	Control	Infected	Pass	18.54	0.45	-5.36457
267	Vradi09g09840	Control	Infected	Pass	42.39	8.97	-2.24054
268	Vradi1047s00010	Control	Infected	Pass	73	56	-0.38247
269	Vradi10g00610	Control	Infected	Pass	1612.83	53.56	-4.91229
270	Vradi10g00700	Control	Infected	Pass	40.94	1.57	-4.70467
271	Vradi10g01000	Control	Infected	Pass	40.65	5.13	-2.98622
272	Vradi10g01060	Control	Infected	Pass	186.29	2.93	-5.99051
273	Vradi10g01550	Control	Infected	Pass	30.8	5.94	-2.3744
274	Vradi10g01740	Control	Infected	Pass	234.45	43.5	-2.43019
275	Vradi10g01780	Control	Infected	Pass	13.1	1.57	-3.06073
276	Vradi10g02880	Control	Infected	Pass	8.34	1.67	-2.3202
277	Vradi10g03280	Control	Infected	Pass	109.87	32.54	-1.75551
278	Vradi10g03430	Control	Infected	Pass	65.98	23.87	-1.46683
279	Vradi10g03700	Control	Infected	Pass	119.96	8.12	-3.88493
280	Vradi10g05590	Control	Infected	Pass	42.3	2.03	-4.38111
281	Vradi10g05900	Control	Infected	Pass	96.2	4.41	-4.44719
282	Vradi10g06580	Control	Infected	Pass	15.75	1.77	-3.15353
283	Vradi10g08790	Control	Infected	Pass	89.13	6.23	-3.83861
284	Vradi10g10380	Control	Infected	Pass	51.25	1.57	-5.02872
285	Vradi10g10630	Control	Infected	Pass	183.52	22.47	-3.02987
286	Vradi10g12630	Control	Infected	Pass	26.95	2.76	-3.28755
287	Vradi11g00380	Control	Infected	Pass	49.51	5.65	-3.1314
288	Vradi11g00510	Control	Infected	Pass	16.21	1.47	-3.463
289	Vradi11g00540	Control	Infected	Pass	364.18	9.51	-5.25906
290	Vradi11g03830	Control	Infected	Pass	249.78	48.25	-2.37206
291	Vradi11g04330	Control	Infected	Pass	43.78	6.76	-2.69518
292	Vradi11g05770	Control	Infected	Pass	19.05	1.77	-3.42797
293	Vradi11g06050	Control	Infected	Pass	95.37	12.04	-2.9857
294	Vradi11g06060	Control	Infected	Pass	32.7	1.06	-4.94715
295	Vradi11g06210	Control	Infected	Pass	41.13	1.82	-4.49818
296	Vradi11g06880	Control	Infected	Pass	123.76	6.78	-4.19012
297	Vradi11g08150	Control	Infected	Pass	29.75	3.22	-3.20776
298	Vradi11g10500	Control	Infected	Pass	56.21	5.07	-3.47077
299	Vradi11g11240	Control	Infected	Pass	101.69	13.9	-2.87102
300	Vradi11g11370	Control	Infected	Pass	53.56	2.52	-4.40966
301	Vradi11g12420	Control	Infected	Pass	87	45	-0.95109
302	Vradi1235s00010	Control	Infected	Pass	67.66	4.42	-3.93618
