# Supplementary material for: Dynamic Transcriptome Profiling of Mungbean Genotypes Unveil the Genes Respond to the Infection of Mungbean Yellow Mosaic Virus
Source: Pathogens. 2022 Jan 30;11(2):190. doi: 10.3390/pathogens11020190 (PMC8874377; doi:10.3390/pathogens11020190)
Supplement: Supplementary file 1 [file pathogens-11-00190-s001.zip › pathogens-1498080-suppl/3. Table S5.xlsx]

## Sheet: Table S5
Table S5. List of common DEGs between resistant and susceptible genotypes and their annotation details
S.No	DEG	Description	Arabidopsis thaliana	Medicago truncatula
1	Vradi0007s00340	Chalcone synthase-like
2	Vradi0007s01650	Dead box ATP-dependent RNA helicase
3	Vradi0007s02040	Histidine triad nucleotide-binding 2
4	Vradi0023s00280	TIR-NBS-LRR,disease resistance protein
5	Vradi0043s00720	Shikimate kinase 1
6	Vradi0048s00620	FAD-binding Berberine family protein
7	Vradi0070s00010	Cytochrome P450 superfamily protein
8	Vradi0073s00180	Polygalacturonase non-catalytic protein/BURP domain
9	Vradi0083s01210	GDSL-like Lipase/Acylhydrolase superfamily protein	AT5G18430
10	Vradi0086s00410	O-acyltransferase (WSD1-like) family protein	AT3G49190
11	Vradi0137s00160	MLP-like protein 34
12	Vradi0153s00260	Exocyst complex component EXO70B1-like
13	Vradi0154s00330	Probable 2-oxoglutarate/Fe(II)-dependent dioxygenase-like
14	Vradi0155s00020	Importin subunit alpha-like protein;		Medtr1g066760
15	Vradi0158s00480	WRKY family transcription factor family protein
16	Vradi0158s00550	Cell wall protein Exp4
17	Vradi0161s00070	Papain family cysteine protease	AT4G11310
18	Vradi0161s00100	Protein kinase family protein/Leucine-rich repeat- protein kinase activity/protein phosphorylation
19	Vradi0161s00370	Serine/threonine-protein kinase TIO-like
20	Vradi0161s00420	Protein kinase superfamily protein/serine/threonine kinase activity	AT4G18710
21	Vradi0161s00520	Cysteine proteinase1	AT4G36880
22	Vradi0170s00030	Light-harvesting chlorophyll B-binding protein 3	AT5G54270
23	Vradi0178s00030	Cytochrome P450 superfamily protein
24	Vradi0179s00010	Uncharacterized protein
25	Vradi0183s00210	Receptor-like kinase 1
26	Vradi0183s00230	Pathogenesis-like protein		Medtr2g076010
27	Vradi0183s00250	Alcohol dehydrogenase 1	AT1G77120
28	Vradi0187s00050	Phosphate-responsive 1 family protein;	AT5G33320
29	Vradi01g00310	Beta-1,4-N-acetylglucosaminyltransferase family protein	AT3G27540
30	Vradi01g00560	Glucose-6-phosphate/phosphate translocator-related;
31	Vradi01g00620	ADP-ribosylation factor 1/Small GTPase superfamily, ARF/SAR type	AT1G23490
32	Vradi01g00840	Formate dehydrogenase
33	Vradi01g01010	Peroxidase superfamily protein	AT3G01420
34	Vradi01g01020	Peroxidase superfamily protein	AT3G01420
35	Vradi01g02280	uncharacterized protein
36	Vradi01g02430	FKBP-like peptidyl-prolyl cis-trans isomerase family protein
37	Vradi01g02510	Pentatricopeptide repeat (PPR) superfamily protein
38	Vradi01g03970	DNA-directed RNA polymerase II
39	Vradi01g04190	Aldehyde dehydrogenase family 2 member C4-like
40	Vradi01g04470	Maturation-associated protein
41	Vradi01g04500	Unknown protein
42	Vradi01g04570	LOB domain-containing protein 41	AT3G02550
43	Vradi01g04820	Chlorophyllase 1
44	Vradi01g06500	Peroxidase superfamily protein	AT4G33420
45	Vradi01g07010	Carboxylesterase 1-like
46	Vradi01g08020	2-oxoglutarate (2OG) and Fe(II)-dependent oxygenase superfamily protein	AT1G14130
47	Vradi01g08490	GDSL-like Lipase/Acylhydrolase superfamily protein;	AT5G33370
48	Vradi01g08610	Ribulose bisphosphate carboxylase (small chain) family protein
49	Vradi01g08620	Ribulose bisphosphate carboxylase (small chain) family protein	AT5G38410
50	Vradi01g08720	Probable calcium-binding protein CML20
51	Vradi01g08930	Cytochrome P450 superfamily protein	AT3G28740
52	Vradi01g09030	O-acyltransferase (WSD1-like) family protein	AT3G49190
53	Vradi01g10220	Pentatricopeptide repeat (PPR) superfamily protein
54	Vradi01g10390	FKBP-like peptidyl-prolyl cis-trans isomerase family protein
55	Vradi01g10800	Ethylene-responsive transcription factor 1B
56	Vradi01g11760	Gigantea protein (GI); IPR026211(link is external) (GIGANTEA)
57	Vradi01g12310	Transducin/WD40 repeat-like superfamily protein
58	Vradi01g13520	UDP-Glycosyltransferase superfamily protein;	AT1G01390
59	Vradi01g13580	Arsenical pump membrane protein n=1
60	Vradi01g13640	Calcium-dependent lipid-binding (CaLB domain) family protein
61	Vradi01g14530	Carboxylesterase 1-like
62	Vradi01g14760	F-box protein PP2-A13/Phloem protein 2-like		Medtr1g101390
63	Vradi0207s00030	UDP-glycosyltransferase 74 F1
64	Vradi0208s00110	Tetratricopeptide repeat (TPR)-like superfamily protein
65	Vradi0209s00010	Chalcone synthase
66	Vradi0214s00060	G-type lectin S-receptor-like Serine/Threonine-kinase
67	Vradi0214s00220	Gamma-glutamyl hydrolase 2
68	Vradi0215s00210	Translation initiation factor eIF-2B subunit alpha-like
69	Vradi0215s00360	Ethylene-responsive transcription factor 1B		Medtr1g069940
70	Vradi0215s00390	Subtilisin-like serine protease 2
71	Vradi0216s00010	Putative indole-3-acetic acid-amido synthetase GH3.9
72	Vradi0233s00080	Filament-like plant protein 3-like isoform X4
73	Vradi0234s00020	Allene oxide synthase (AOS)
74	Vradi0234s00210	Pentatricopeptide repeat (PPR) superfamily protein
75	Vradi0235s00020	SOUL heme-binding family protein
76	Vradi0246s00160	Aspartate kinase-homoserine dehydrogenase
77	Vradi0252s00080	Receptor-like protein kinase 2
78	Vradi0253s00140	Receptor lectin kinase/Concanavalin A-like lectin/glucanases superfamily/Protein kinase-like domain	AT2G37710
79	Vradi0253s00220	O-acyltransferase (WSD1-like) family protein
80	Vradi0258s00030	Glutathione S-transferase family protein	AT1G10370
81	Vradi0259s00060	Trypsin inhibitor A-like
82	Vradi0259s00120	F-box family protein	AT3G06240
83	Vradi0259s00150	Kunitz trypsin inhibitor 1
84	Vradi0263s00040	Cytochrome P450 superfamily protein	AT3G26830
85	Vradi0267s00050	Thaumatin-like protein 1a-like
86	Vradi0267s00090	Phosphatidylinositol-4-phosphate 5-kinase family protein
87	Vradi0268s00010	Tryptophan aminotransferase related 1
88	Vradi0268s00100	NDH-dependent cyclic electron flow 5	AT1G55370
89	Vradi0271s00050	Protein SCARECROW-like
90	Vradi0273s00010	Chitinase family protein
91	Vradi0275s00130	Disease resistance protein
92	Vradi0282s00010	Kunitz trypsin inhibitor 1
93	Vradi0282s00120	U4/U6 X U5 tri-snRNP complex subunit Prp31
94	Vradi0283s00060	Receptor-like kinase 1/ Leucine-rich repeat	AT1G48480
95	Vradi0285s00030	DEAD-box ATP-dependent RNA helicase		Medtr6g039840
96	Vradi0285s00040	UPF0481 protein /Protein of unknown function DUF247	At3g47200
97	Vradi0285s00050	UPF0481 protein -like	At3g47200
98	Vradi0290s00020	Receptor-like serine/threonine kinase 2
99	Vradi0292s00010	CC-NBS-LRR, disease resistance protein
100	Vradi0294s00040	Translation initiation factor SUI1 family protein	AT5G54940
101	Vradi02g03690	Long-chain acyl-CoA synthetase 2
102	Vradi02g04120	Tetrapyrrole-binding protein, chloroplastic-like
103	Vradi02g04260	Linoleate 13S-lipoxygenase 2-1, related protein		Medtr4g066170
104	Vradi02g04300	Lysine-specific demethylase 8-like
105	Vradi02g04410	Cytochrome C-type biogenesis protein CcmE		Medtr4g065610
106	Vradi02g04560	UDP-Glycosyltransferase superfamily protein	AT3G11340
107	Vradi02g04860	NAD(P)-binding Rossmann-fold superfamily protein	AT2G29150
108	Vradi02g04870	Cell wall protein EXP2
109	Vradi02g05100	Myb transcription factor		Medtr4g063100
110	Vradi02g05540	Interactor of constitutive active ROPs 3-like isoform X3
111	Vradi02g06800	Cytochrome P450 superfamily protein	AT5G08250
112	Vradi02g08100	Myb-related transcription factor		Medtr0008s0390
113	Vradi02g08700	Protein phosphatase 2C family protein	AT4G28400
114	Vradi02g09030	Disease resistance protein (TIR-NBS-LRR class) family;	AT5G48770
115	Vradi02g09230	TIR-NBS-LRR, disease resistance protein	AT5G17680
116	Vradi02g09540	Dentin sialophosphoprotein-like isoform X2
117	Vradi02g09600	Peroxidase superfamily protein	AT5G05340
118	Vradi02g09780	Cysteine proteinases superfamily protein;	AT5G50260
119	Vradi02g10390	Uncharacterized protein LOC100799393 isoform X2
120	Vradi02g10620	Diacylglycerol kinase 5	AT2G20900
121	Vradi02g10900	Terpene synthase 21	AT5G23960
122	Vradi02g10990	terpene synthase 21	AT5G23960
123	Vradi02g11170	Protein kinase superfamily protein/S-receptor-like serine/threonine-protein kinase	AT4G00960
124	Vradi02g11450	Sugar transporter SWEET
125	Vradi02g11530	DNA ligase 1-like isoform X2
126	Vradi02g11550	chitinase A/Glycoside hydrolase, superfamily	AT5G24090
127	Vradi02g11560	Chitinase A/Glycoside hydrolase, superfamily	AT5G24090
128	Vradi02g12370	DNA ligase 1-like isoform X2
129	Vradi02g12400	RING-H2 finger protein 2B	AT2G01150
130	Vradi02g12410	Hypothetical protein		Medtr3g086640
131	Vradi02g12540	LanC-like protein 2-like isoform X1
132	Vradi02g12890	Gamma-glutamyl transpeptidase 1	AT4G39640
133	Vradi02g13040	Uncharacterized protein
134	Vradi02g13500	DEAD-box ATP-dependent RNA helicase-like protein		Medtr2g055850
135	Vradi02g14260	transcription factor bHLH130-like
136	Vradi05g16340	F-box/LRR-repeat protein 14-like isoform X2
137	Vradi0304s00010	Pentatricopeptide repeat (PPR) superfamily protein	AT3G18020
138	Vradi0304s00020	Sec14p-like phosphatidylinositol transfer family protein	AT1G72160
139	Vradi0305s00020	NDH-dependent cyclic electron flow 5	AT1G55370
140	Vradi0310s00060	Calcium-binding EF-hand family protein	AT4G27280
141	Vradi0315s00080	Haloacid dehalogenase-like hydrolase		Medtr4g021800
142	Vradi0322s00030	Receptor kinase 1/Protein kinase-like domain/Concanavalin A-like lectin/glucanase	AT1G65790
143	Vradi0327s00050	Amino acid permease family protein	AT3G13620
144	Vradi0335s00070	Eukaryotic aspartyl protease family protein
145	Vradi0338s00060	WRKY DNA-binding protein 70/NB-ARC	AT3G56400
146	Vradi0347s00010	microtubule-associated protein TORTIFOLIA1-like isoform X3
147	Vradi0347s00040	TIR-NBS-LRR /disease resistance protein	AT1G27180
148	Vradi0350s00010	Long-chain-alcohol oxidase FAO2-like protein		Medtr4g080890
149	Vradi0350s00030	Methionine sulfoxide reductase	AT1G53670
150	Vradi0351s00070	Peptide methionine sulfoxide reductase family protein
151	Vradi0354s00060	Urb2/Npa2 family protein		Medtr4g075520
152	Vradi0366s00010	ATP binding/protein serine/threonine kinase/Protein phosphorylation
153	Vradi0368s00050	Uncharacterized protein LOC100811015
154	Vradi0368s00070	GDSL-like Lipase/Acylhydrolase superfamily protein	AT1G71691
155	Vradi0372s00010	ARM repeat superfamily protein
156	Vradi0372s00020	NDH-dependent cyclic electron flow
157	Vradi0373s00090	1,4-alpha-glucan-branching enzyme/amyloplastic protein
158	Vradi0374s00030	Cysteine synthase D1	AT3G04940
159	Vradi0377s00040	UDP-Glycosyltransferase superfamily protein	AT5G54010
160	Vradi0377s00050	Glutathione S-transferase family protein	AT1G10370
161	Vradi0385s00030	Cytochrome P450 superfamily protein	AT2G26710
162	Vradi0387s00030	UDP-Glycosyltransferase superfamily protein
163	Vradi0399s00010	Cytochrome P450 superfamily protein	AT2G26710
164	Vradi0399s00020	Xyloglucan endotransglucosylase/hydrolase 9	AT4G03210
165	Vradi0399s00070	Terpene synthase 03	AT4G16740
166	Vradi03g00470	Sugar porter (SP) family MFS transporter		Medtr7g094110
167	Vradi03g00690	Uncharacterized protein
168	Vradi03g00850	Protein time for coffee-like isoform X2
169	Vradi03g01360	Poly(rC)-binding protein 1-like
170	Vradi03g01370	Cytochrome P450 superfamily protein	AT5G08250
171	Vradi03g06410	Beta-xylosidase 2	AT1G02640
172	Vradi03g09130	Gibberellin-regulated family protein	AT1G74670
173	Vradi0401s00020	CMP/dCMP deaminase zinc-binding protein
174	Vradi0450s00010	Thiamine thiazole synthase 2, chloroplastic-like
175	Vradi04g01730	Aldehyde dehydrogenase family 3 member F1-like
176	Vradi04g04700	Light-regulated protein, putative		Medtr7g084000
177	Vradi04g06600	CC-NBS-LRR, disease resistance protein		Medtr2g072110
178	Vradi04g06770	Protein kinase family protein/Zinc finger, RING/FYVE/PHD-type/ Concanavalin A-like lectin/glucanase	AT5G26150
179	Vradi04g06840	Small GTP-binding protein/Disease resistance protein/Leucine-rich repeat	AT5G39900
180	Vradi04g07010	Iron-sulfur cluster assembly protein SufB n
181	Vradi04g07450	Jasmonic acid carboxyl methyltransferase/SAM dependent carboxyl methyltransferase	AT1G19640
182	Vradi04g08010	Ankyrin repeat family protein	AT5G51160
183	Vradi0536s00010	Basic helix-loop-helix (bHLH) DNA-binding superfamily protein
184	Vradi05g02000	Cysteine proteinases superfamily protein	AT3G45310
185	Vradi05g03810	Dehydration-responsive protein RD22		Medtr1g008500
186	Vradi05g08050	General regulatory factor 8	AT5G65430
187	Vradi05g08520	Serine/threonine-protein kinase TIO-like
188	Vradi05g09900	Anion exchanger family protein n
189	Vradi05g14580	Glyceraldehyde-3-phosphate dehydrogenase C2	AT1G13440
190	Vradi05g18550	Protein of Unknown Function (DUF239)	AT1G55360
191	Vradi05g20010	ADP,ATP carrier protein 1, chloroplastic-like
192	Vradi05g21890	Probable glucan 1,3-beta-glucosidase A-like
193	Vradi05g22990	Receptor serine/threonine kinase	AT4G18250
194	Vradi05g23300	Glutamate receptor 2.8, receptor activity	AT2G29110
195	Vradi06g00230	light-harvesting complex I chlorophyll A/B-binding protein		Medtr5g098785
196	Vradi06g02520	Transcription factor PIF4-like isoform X2
197	Vradi06g04460	2-oxoglutarate (2OG) and Fe(II)-dependent oxygenase superfamily protein	AT5G05600
198	Vradi06g08800	Asparagine synthetase 3/Class II glutamine amidotransferase domain	AT5G10240
199	Vradi06g11500	Alcohol dehydrogenase 1	AT1G77120
200	Vradi06g13520	WRKY family transcription factor	AT1G62300
201	Vradi06g13560	BTB/POZ domain-containing protein
202	Vradi06g14190	Protein phosphatase 2C family protein	AT4G03415
203	Vradi06g15160	Uncharacterized protein
204	Vradi06g16270	L-ascorbate oxidase homolog
205	Vradi06g16560	ATP-binding ABC transporter		Medtr7g033710
206	Vradi06g16920	Beta-galactosidase 5	AT1G45130
207	Vradi07g01230	Flavanone 3-hydroxylase
208	Vradi07g07690	Cinnamyl alcohol dehydrogenase 9/NAD(P)-binding domain	AT4G39330
209	Vradi07g09290	Thiamine monophosphate synthase
210	Vradi07g10010	Molybdenum cofactor sulfurase-like
211	Vradi07g10120	Methyl esterase 1	AT2G23620
212	Vradi07g10230	Two-component response regulator-like APRR2-like isoform X2
213	Vradi07g13270	Glucose-methanol-choline (GMC) oxidoreductase family protein
214	Vradi07g13840	Isochorismatase hydrolase family protein		Medtr8g068830
215	Vradi07g14650	GDSL-like Lipase/Acylhydrolase superfamily protein	AT3G48460
216	Vradi07g14880	U-box domain-containing protein 18-like/Zinc finger, RING/FYVE/PHD-type
217	Vradi07g17570	probable glycerophosphoryl diester phosphodiesterase 3-like
218	Vradi07g19870	Putative cyclic nucleotide-gated ion channel 15-like isoform X3
219	Vradi07g20070	Lactoylglutathione lyase / glyoxalase I family protein	AT1G80160
220	Vradi07g24370	Alkaline/neutral invertase	AT5G22510
221	Vradi07g28580	Uncharacterized protein LOC102667171 isoform X3
222	Vradi07g28830	Myo-inositol oxygenase 2	AT2G19800
223	Vradi07g29140	Homeodomain-like transcriptional regulator	AT4G12750
224	Vradi07g29390	3-oxoacyl-[acyl-carrier-protein] synthase I, chloroplastic-like isoform X1
225	Vradi07g30370	Myosin heavy chain-related protein	AT1G63300
226	Vradi07g30680	BTB/POZ domain-containing protein	AT3G09030
227	Vradi07g30800	Transferring glycosyl group transferase		Medtr5g010070
228	Vradi0822s00010	Receptor-like protein kinase FERONIA-like
229	Vradi08g00400	Albumin-2 protein/Hemopexin-like domain		Medtr6g040290
230	Vradi08g01660	Disease resistance-responsive (dirigent-like protein)/Plant disease resistance response protein	AT1G65870
231	Vradi08g04110	LRR and NB-ARC domain, disease resistance protein;		Medtr3g014080
232	Vradi08g04410	ATP binding/protein serine/threonine kinase/Leucine-rich repeat
233	Vradi08g04480	ATP binding/protein serine/threonine kinase/Leucine-rich repeat
234	Vradi08g06670	NAD(P)-binding Rossmann-fold superfamily protein	AT2G29260
235	Vradi08g07440	ATP-binding ABC transporter		Medtr8g107410
236	Vradi08g11570	Galactinol synthase 1	AT2G47180
237	Vradi08g14210	UPF0481 protein/Protein of unknown function (DUF247)
238	Vradi08g15050	Sieve element occlusion protein		Medtr1g074950
239	Vradi08g17720	Gigantea protein	AT1G22770
240	Vradi08g20230	Thioredoxin domain-containing protein 9 homolog	AT2G18990
241	Vradi08g21330	Pentatricopeptide repeat (PPR) superfamily protein	AT4G18750
242	Vradi08g21650	MYB transcription factor, MYB51
243	Vradi08g21840	UDP-glucosyltransferase family protein		Medtr8g044140
244	Vradi09g00960	ADP,ATP carrier protein 1, chloroplastic-like
245	Vradi09g01610	Poly(A) polymerase 2	AT2G25850
246	Vradi09g01990	Glucose-methanol-choline (GMC) oxidoreductase family protein	AT1G72970
247	Vradi09g03030	Phosphate-responsive 1 family protein	AT4G08950
248	Vradi09g04030	Disease resistance protein/P-loop containing nucleoside triphosphate hydrolase
249	Vradi09g05400	UDP-glucosyltransferase family protein		Medtr8g006260
250	Vradi09g05780	PATATIN-like protein 4	AT4G37050
251	Vradi09g05840	PATATIN-like protein 5	AT4G37060
252	Vradi09g06110	Transcription factor bHLH25-like
253	Vradi09g06830	ATP binding/protein serine/threonine kinase, protein phosphorylation//Leucine-rich repeat
254	Vradi09g08630	Pentatricopeptide repeat (PPR) superfamily protein	AT1G12620
255	Vradi09g09840	CC-NBS-LRR,disease resistance protein	AT1G63350
256	Vradi1047s00010	CC-NBS-LRR,disease resistance protein	AT5G66900
257	Vradi10g01550	TIR-NBS-LRR, disease resistance protein	AT5G17680
258	Vradi10g01740	UDP-Glycosyltransferase superfamily protein; AT1G22400.1
259	Vradi10g02880	ATP binding/protein serine/threonine kinase /Leucine-rich repeat, typical subtype
260	Vradi10g03280	Maternal effect embryo arrest 59	AT4G37300
261	Vradi10g03430	Phosphomethylpyrimidine synthase, chloroplastic-like isoform X2
262	Vradi10g03780	Asparagine synthetase 3	AT5G10240
263	Vradi10g05900	GTP-binding family protein	AT1G52980
264	Vradi10g09520	Uncharacterized protein
265	Vradi11g00380	Tryptophan synthase beta-subunit 1	AT5G54810
266	Vradi11g00540	Tryptophan synthase beta-subunit 2	AT4G27070
267	Vradi11g02370	Cytochrome P450 superfamily protein	AT3G50660
268	Vradi11g03830	Xyloglucan endotransglucosylase/hydrolase 6; cellular glucan metabolic process	AT5G65730
269	Vradi11g04330	Sigma factor sigb regulation rsbq-like protein		Medtr5g016150
270	Vradi11g06210	ATP-binding microtubule motor family protein		Medtr5g021650
271	Vradi11g06880	Heat shock protein 21	AT4G27670
272	Vradi11g08150	Major facilitator superfamily protein	AT5G45275
273	Vradi11g11240	Long-chain acyl-CoA synthetase 2	AT1G49430
274	Vradi11g12420	Protein of unknown function	AT1G13530
275	Vradi1235s00010	Spermidine hydroxycinnamoyl transferase-like/Chloramphenicol acetyltransferase-like domain
