# Supplementary material for: Dynamic Transcriptome Profiling of Mungbean Genotypes Unveil the Genes Respond to the Infection of Mungbean Yellow Mosaic Virus
Source: Pathogens. 2022 Jan 30;11(2):190. doi: 10.3390/pathogens11020190 (PMC8874377; doi:10.3390/pathogens11020190)
Supplement: Supplementary file 1 [file pathogens-11-00190-s001.zip › pathogens-1498080-suppl/4. Table S6.xls]

## Sheet: DEGs
Table S6. Few examples for DEGs from different categories related to defense response
S.No	Gene ID	Chromosome	VGGRU-1_Control	VGGRU-1_Infected	Log2 (fold_change)	VRM (Gg)1_Control	VRM (Gg)1_Infected	Log2 (fold_change)	Annotation details	Category
1	Vradi08g04110	8	45.34	187.23	2.04596	58.12	11.45	-2.34369	LRR and NB-ARC protein	Defense and pathogenesis
2	Vradi09g09840	9	2	16.01	3.0009	42.39	8.97	-2.24054	CC-NBS-LRR protein	Defense and pathogenesis
3	Vradi1047s00010	-	20.45	103.25	2.33597	73	56	-0.38247	CC-NBS-LRR protein	Defense and pathogenesis
4	Vradi0292s00010	-	1.77	25.42	3.84414	54.56	176.67	1.69514	CC-NBS-LRR protein	Defense and pathogenesis
5	Vradi0023s00280	-	1.77	6.21	1.81084	1.77	4.46	1.33329	TIR-NBS-LRR protein	Defense and pathogenesis
6	Vradi02g09230	2	1.56	24.49	3.97257	1.58	11.08	2.80996	TIR-NBS-LRR protein	Defense and pathogenesis
7	Vradi10g01550	10	46.59	105.45	1.17847	30.8	5.94	-2.3744	TIR-NBS-LRR protein	Defense and pathogenesis
8	Vradi04g06840	4	23	202.34	3.13708	47.33	11.31	-2.06516	Small GTP-binding protein/Disease resistance protein/Leucine-rich repeat	Defense and pathogenesis
9	Vradi02g08700	2	17.75	116.5	2.71444	29.94	88.66	1.56621	Protein phosphatase 2C family protein	Defense and pathogenesis
10	Vradi06g14190	6	1.97	69.95	5.15006	36.2	4.41	-3.03714	Protein phosphatase 2C family protein	Defense and pathogenesis
11	Vradi02g13500	2	2.64	14.5	2.45744	7.34	4.45	-0.721975	DEAD-box RNA helicases	Defense and pathogenesis
12	Vradi0007s01650	-	3.45	25.59	2.89091	3.5	7.28	1.05658	DEAD-box RNA helicases	Defense and pathogenesis
13	Vradi0285s00030	-	17.04	67.96	1.99576	87.78	39.48	-1.15277	DEAD-box RNA helicases	Defense and pathogenesis
14	Vradi02g11170	2	2.17	28.82	3.7313	10.56	36.34	1.78295	Protein kinase /S-receptor-like serine threonine-protein kinase	Receptor-like kinases; serine/threonine protein kinases (STKs)
15	Vradi04g06770	4	45.45	187.45	2.04415	53.64	12.26	-2.12935	Protein kinase family protein/Zinc finger, RING/FYVE/PHD-type	Receptor-like kinases; serine/threonine protein kinases (STKs)
16	Vradi05g08520	5	1.15	39.83	5.11415	1.17	9.25	2.98294	Serine/threonine-protein kinase	Receptor-like kinases; serine/threonine protein kinases (STKs)
17	Vradi08g04480	8	23.74	176.66	2.89558	67.78	10.34	-2.71262	Serine threonine kinase/Leucine-rich repeat	Receptor-like kinases; serine/threonine protein kinases (STKs)
18	Vradi09g06830	9	12	51.9	2.1127	14.35	3.94	-1.86478	Protein kinase /serine threonine kinase//Leucine-rich repeat	Receptor-like kinases; serine/threonine protein kinases (STKs)
19	Vradi0161s00420	-	5	34.19	2.77357	24.56	10.5	-1.22592	Protein kinase /serine threonine kinase	Receptor-like kinases; serine/threonine protein kinases (STKs)
20	Vradi0253s00140	-	1.51	16.62	3.4603	4.67	1.45	-1.68737	Protein kinase/Receptor lectin kinase/Concanavalin A-like lectin	Receptor-like kinases; serine/threonine protein kinases (STKs)
21	Vradi0283s00060	-	1.67	77.57	5.53758	667.87	90.57	-2.88246	Receptor-like kinase 1/ Leucine-rich repeat	Receptor-like kinases; serine/threonine protein kinases (STKs)
22	Vradi0252s00080	-	1.17	6.46	2.46503	3.26	7.29	1.16105	Receptor-like protein kinase 2	Receptor-like kinases; serine/threonine protein kinases (STKs)
23	Vradi0366s00010	-	1.86	13.93	2.90482	1.88	8.71	2.21194	Protein kinase /serine threonine kinase	Receptor-like kinases; serine/threonine protein kinases (STKs)
24	Vradi04g07450	4	101.23	334.23	1.7232	53.01	10	-2.40626	S-adenosyl-L-methionine_Jasmonic acid carboxyl methyltransferase	Hormone signaling
25	Vradi0234s00020	-	15.8	136.52	3.11112	18.56	55.6	1.58289	Allene oxide synthase	Hormone signaling
26	Vradi01g10800	1	7.07	54.47	2.94568	16.97	55.6	1.7121	Ethylene-responsive transcription factor	Hormone signaling
27	Vradi0215s00360	-	264.18	1094.06	2.0501	156.76	98.67	-0.667874	Jasmonic acid carboxyl methyltransferase	Hormone signaling
28	Vradi11g06880	11	73.23	1046.12	3.83647	123.76	6.78	-4.19012	Small heat shock protein (sHsp) chaperones_HSP21	Transcription factors and chaperons
29	Vradi02g14260	2	9.82	53.61	2.44871	23.45	10.34	-1.18135	bHLH transcription factor	Transcription factors and chaperons
30	Vradi09g06110	9	1.77	33.11	4.22545	1.17	8.01	2.77529	bHLH transcription factor	Transcription factors and chaperons
31	Vradi02g08100	2	2.18	83.27	5.2554	7.13	27.2	1.93163	MYB transcription factor	Transcription factors and chaperons
32	Vradi08g21650	8	8.46	61.54	2.86279	21.76	57.28	1.39635	MYB transcription factor	Transcription factors and chaperons
33	Vradi06g13520	6	3	88.81	4.88769	53.01	10	-2.40626	WRKY transcription factor	Transcription factors and chaperons
34	Vradi0338s00060	-	67.23	300.45	2.15995	70.45	7.21	-3.28853	WRKY transcription factor	Transcription factors and chaperons
35	Vradi0158s00480	-	6.94	33.56	2.27374	6.29	19.02	1.59639	WRKY transcription factor	Transcription factors and chaperons
36	Vradi02g10900	2	14.03	265.47	4.24196	21.6	128	2.56704	Terpene synthase	Secondary metabolites
37	Vradi02g10990	2	2	18.3	3.19377	23.23	4.45	-2.38411	Terpene synthase	Secondary metabolites
38	Vradi0399s00070	-	1.77	10.31	2.54222	32.23	13.45	-1.2608	Terpene synthase	Secondary metabolites
39	Vradi08g11570	8	36.85	278.67	2.91882	201.32	75.75	-1.41017	Galactinol synthase	Secondary metabolites
40	Vradi06g16920	6	20.78	202.27	3.28301	131.28	19.88	-2.72326	β-galactosidase	Secondary metabolites
41	Vradi05g21890	5	4.08	288.59	6.14431	4.14	225.16	5.76518	β-glucosidase	Secondary metabolites
42	Vradi06g11500	6	20.5	89.78	2.13077	17.44	9.61	-0.859792	Alcohol dehydrogenase	Secondary metabolites
43	Vradi01g08930	1	1.37	23.68	4.11142	34.27	5.37	-2.67395	Cytochrome P450 superfamily protein	Secondary metabolites
44	Vradi02g06800	2	14.43	42.06	1.54338	58.21	39.06	-0.575575	Cytochrome P450 superfamily protein	Secondary metabolites
45	Vradi03g01370	3	10.75	24.93	1.21355	56.43	13.45	-2.06886	Cytochrome P450 superfamily protein	Secondary metabolites
46	Vradi11g02370	11	1.17	73.59	5.97493	1.67	10.21	2.61206	Cytochrome P450 superfamily protein	Secondary metabolites
47	Vradi02g04560	2	5.64	48.72	3.11075	30.2	100.37	1.73271	UDP-glycosyltransferase superfamily protein	Secondary metabolites
48	Vradi0207s00030	-	3.66	23.97	2.71131	1.37	5.1	1.89632	UDP-glycosyltransferase superfamily protein	Secondary metabolites
49	Vradi0387s00030	-	1.69	37.76	4.48176	20.55	89.83	2.12806	UDP-glycosyltransferase superfamily protein	Secondary metabolites
